# Supplementary material for: De novo transcriptome analysis and identification of genes associated with immunity, detoxification and energy metabolism from the fat body of the tephritid gall fly, Procecidochares utilis
Source: PLoS One. 2019 Dec 17;14(12):e0226039. doi: 10.1371/journal.pone.0226039 (PMC6917277; doi:10.1371/journal.pone.0226039)
Supplement: S1 Table — (XLSX) [file pone.0226039.s001.xlsx]

## Sheet: Sheet1
S1 Table. Distribution of simple sequence repeat (SSR) types found in the P. utilis transcriptome unigenes.
Frequency of classified repeat types (considering sequence complementary)
-------------------------------------------------------------------------
Repeats	4	5	6	7	8	9	10	11	12	13	14	15	16	17	18	19	20	21	22	23	24	25	26	27	28	29	30	31	32	33	34	35	36	37	38	39	40	41	42	43	44	45	46	47	48	49	50	51	52
A/T	-	-	-	-	-	-	-	-	395	196	109	48	30	14	5	4	5	2	7	23			2	1		4	2	4	1		1	1							1		3		1	2	1		1
C/G	-	-	-	-	-	-	-	-	1	1
AC/GT	-	-	122	83	57	45	30	12	24	2	1	5			4		1	1
AG/CT	-	-	51	31	24	10	6	2	6	2						1		2
AT/AT	-	-	116	60	58	29	23	19	6	6	1	1	5		1			1			1
CG/CG	-	-	1
AAC/GTT	-	440	185	119	65	10	8	3	11	2	4	2	1	2	3	1
AAG/CTT	-	35	14	2	3		1
AAT/ATT	-	75	46	18	11	1	2	1		1					1
ACC/GGT	-	93	32	10	2		1
ACG/CGT	-	5		1
ACT/AGT	-	11	7		1
AGC/CTG	-	81	29	17	1	1		1	1
AGG/CCT	-	18	14	4	2
ATC/ATG	-	72	38	21	12	1	2	4	1			1
CCG/CGG	-	9	5
AAAC/GTTT	-	21	4	1	1	2									1
AAAG/CTTT	-	4
AAAT/ATTT	-	5			1
AACC/GGTT	-		2
AAGG/CCTT	-	3	1
AATC/ATTG	-	6
AATG/ATTC	-	4	2
ACAG/CTGT	-	1						1
ACAT/ATGT	-	72	33		1	2		1
ACCT/AGGT	-	1
ACTC/AGTG	-	1	1
ACTG/AGTC	-	1
AGAT/ATCT	-		1
ATCC/ATGG	-	1
AAAAC/GTTTT	7
AAAAG/CTTTT	10	3
AAAAT/ATTTT	5
AAACC/GGTTT	1
AAACG/CGTTT	1
AAAGC/CTTTG	2	1
AAAGG/CCTTT	2				1
AAATG/ATTTC	4
AACAC/GTGTT	1	1
AACAT/ATGTT	1
AAGAG/CTCTT	1
AAGGG/CCCTT	2	1
AAGTG/ACTTC	1
AATAT/ATATT	1
AATGG/ATTCC	1
AATTC/AATTG	1
ACACT/AGTGT	2
ACATC/ATGTG	1
ACATG/ATGTC	1
AGAGG/CCTCT	1	1
AGGGG/CCCCT	1
ATATC/ATATG	2
AAAAAC/GTTTTT	8	3	1
AAAAAG/CTTTTT	1	1
AAAAAT/ATTTTT	3
AAACAC/GTGTTT	4
AAAGAG/CTCTTT	1
AAAGGG/CCCTTT	1
AAATAC/ATTTGT	1
AAATGG/ATTTCC	1
AACAAT/ATTGTT	2
AACACC/GGTGTT	1
AACACG/CGTGTT	1
AACAGC/CTGTTG	6	2
AACAGG/CCTGTT	1
AACATC/ATGTTG	4
AACATG/ATGTTC				1
AACCCT/AGGGTT	1
AACGTG/ACGTTC	2
AAGACG/CGTCTT	1
AAGAGG/CCTCTT	2
AAGATG/ATCTTC	1
AATACG/ATTCGT	2
AATACT/AGTATT	2
AATCAC/ATTGTG	1
AATGAT/ATCATT	1
AATGCG/ATTCGC	1
AATGGC/ATTGCC	4
ACACAT/ATGTGT		1
ACACGC/CGTGTG	1
ACAGAG/CTCTGT	1
ACAGGC/CCTGTG	1
ACAGTC/ACTGTG	1
ACCGCC/CGGTGG	1
ACCTGC/AGGTGC	1
ACGATG/ATCGTC	2
ACGGCT/AGCCGT	1
AGCGAT/ATCGCT	1
[truncated: 7 more columns]
