# Supplementary material for: De novo transcriptome analysis and identification of genes associated with immunity, detoxification and energy metabolism from the fat body of the tephritid gall fly, Procecidochares utilis
Source: PLoS One. 2019 Dec 17;14(12):e0226039. doi: 10.1371/journal.pone.0226039 (PMC6917277; doi:10.1371/journal.pone.0226039)
Supplement: S2 Table — (XLSX) [file pone.0226039.s002.xlsx]

## Sheet: Sheet1
S2 Table. Unigene sequeces for Cytochrome oxidase p450 identified in Procecidochares utilis transcriptome
>Unigene1668_Z
CATTGGCGTCATCATCGCAAAATGATTGCACCAACTTTTCATCAAACAATACTTAAGAGTTTCTTACCAACTTTTGTAAAACATTCGAAAAATGTCGTCAACACATTAGAATCGAAATATCTCGATATAGAGTTCGATGTTCACTCACTTATGAGTCAGACTACAGTGGAAATTTTACTTAGTACAGCGATGGGTATGAAAAATTTGCCTAAAAGCGAAGAATGTGTTAAATATGCTGATGCAGTAATTGAAATGTGTGATGTTATACAAAAGCGACAGATGAGGGCACACTATCGTTTCGAACCCACATATCGTTTCACTAAATTGCGTGAGAAATGCGATAAAATGATGAATATCATTTTGGGATTAACTAACCGTGTCATCGCTGAACGGCGTAAA…
>Unigene1988_Z
ATGTTATCAATAGAGACGATTTGCCTTTTGGCCACCATTTCGGCGATAATATATGGTTGG TGTCGCTATACATATGGATATTGGGAGCGTCAAGGAATTCCATATATGAAACCATTACCA CTATTGGGAAATACTAAAGTCATGTTTACACAAAGCAAAAATTTTCTGCTTTATCTTTCT GATATCTATGCTGATCCGAAAATGTCAAATGAAGCAGCCGTTGGTATTTATTTACTAAAT AGACCAGCCTTATTGCTACGTGATCCAGAGCTAATAAAATCTGTTATGATTAAGGATTTT AATAAGTTTTCTGATCGTACATCAGGTAGCGATCCGCATGGTGATGCTTTAGCAGCAAAT AATCTTTTTCTTATGAATAATCCAAAATGGAAA…
>Unigene2084_Z
GTTGGTTTAGTTCGTCAAACGGTTCAATATCGTGAAGAACATAATATTCAACGTAATGAT TTTTTGAATATACTAATTGAAATGAAAAATTCAAAAGATGAAAATGGTTCACCACTGATG TCAATGGATGAAATGGCTGCACAAGTTTTTATATTTTTTGCTGCTGGTTTTGAAACAAGT TCAAGTAATATGAGTTATGGTCTTTATGAATTGGCCAAAAATCCGAGTGTACAGGAAAAG GTGAGAAATGAAATTGTTAATGTTTTGGCAAAATATAATGGCGAGTTGACGTATGAAGCT GTTATGGAAATGACTTATTTGGATAATGTTATTACCGAAACACTTCGTAAATATCCCGCT CTGGCTGCACTTAATCGTACTGCAATCGAAGAC…
>Unigene2325_Z
GAACTTGCATTGAATCAGGAAGTTCAAGAGAAAGCACGGCAAGAGGTGGAAGCGGTGCTG GCTCGCTTTGATGGTCAATTTACGTATGAATGTCTACATGAGATGAAATATTTGGAACAG ATCATTTGTGAAACTCTCCGAAAATACGCAATTGTGTCGTTTACTACACGACAAGCTCTC AACGACTATAAAGTACCCAATTCAAATTATGTTATCGAGAAAGGTGTTGTTGTTGTTATA CCCATCGATGCTATACATCGTGATCCCGAAATTTATCCCGATCCAGAACGTTTCGATCCC ACACGTTTCGAACCCGCTGAAATAGCCAAACGTCATCCAATGGCTTGGTTACCATTTGGT GAGGGTCCACGCAATTGTATTGGTTTACGTTTT…
>Unigene2473_Z
TTTATTTGTAGACCTCTAACTAATTTTATTGACTTCTTTGGTTATGTACCAACACCTTTT GTTAAAGTACGAAAACTTATTACTCATGCCGTAAACTTTCGTGAAAATAATAATATCGTC CGTCGTGACTTTTTACAACTACTAATACAATTGCGAAATACCGGTAAAGTTAACGATGAT GATAATTGGTATGTCGAAACAGCTGCTGAAGAATTTAAATCCATGTCAATTGATACGATT GCGGATCAGTGCTCACTATTTTACGTCGCTGGCAGTGAAACAACTTCTGTAACTTCAGCT TTTACACTTTACGAACTTTCTTTGTATCCAGAACTTTTGGTTAAAGCTGTCGAAGAAGTT GAGTCTGTACTAGCGATGCATAATTTAAAACCC…
>Unigene3062_Z
ATGGAAGCACTTATAGTGACTGCCGCGCTCATCGGTGTAATAATTTTACTTGTATACAAA TATTTAACTTGGTATCATGGCGTTTTTAAAAAGATGGGTTTGGATGGTCCGAAACCAAGT ATAATATTTGGAAATTTCCACAGCCTATTCACGGGCAAACAGCCTGTGGTTTATGATGTC GATGAAGTTTATAAGCAATATAAAATCACCCATCGCGTTATAGGAGTTTTTTTATCACGA AATCCCATAATTTTAATATTAGATCCAGAACTGGCTCAAGATGTGTTAGTAAAAAAATTT GGAAGTTATCGTGGAAATGTTGCAGCGAATTGGATCTACGATCGTAAAAATGATAAATAT GCTAGCCAAAGCCCTTTTCTTACCTCTGATGAT…
>Unigene3120_Z
ATGAATTTATTTCTTACTTTGCTTATAATCACTTTTACACTTATCATAATTGTGCTGAAA TATCGTCATGGATATTGGCGTCGATGCAATGTGCCACATAATGAACCAAATTTTCCTATG GGCGATATAAGTGAATGGCGTAAAACTAAATCATTCTTTGAAATTATAAAACCAATATAT ACGAAATTCAAAGGCACAGCACCATTTGTTGGCATGTATTTTGCATTCAAGCCTGTAGCT TTAATTTTGGACTTAGAGCTAGTGAAACGTATTTTGGTCACAGATTTTAATAACTTTCGA GATCGCGGTCTTTTCTACAATGAAAAAGATGATCCACTTACGGCACATCTCTTCTTTTTG GATGGTTCTAAATGGCGAGATCTGCGTCAAAAA…
>Unigene7100_Z
ATAAGTTATATCAGTTACAAATATCGATATTGGGAATTACGGCATGTGCCACAAATTAAA ATGAATTTTCTGTTCGGTAACTTCTTTCAGCTACGCTCCATACACAGATCAGAACTTTTA CATGAAGTTTATCAAGAATTTCGTGACAAAGCAAAAATCGCTGGAACTTATGTTTACACG AAACCAATTGCTGTTATACTAGATTTGAATTTAATTAAAACTATTTTAATTAAAGATTTT AATAAATTTTGCGATCGTTTTGGAAATCGTAATGACACACCTACAAGTGTTATTATGGCA AATCTCTTCAATTTGAGCGGTGATAAATGGCGTCCATTGCGTATTAAATTAACACCAACA TTTACCTCAGCTAAAATGAAATTTATGTTTCCA…
>Unigene8162_Z
ATGTTTCCTTTAATTTTGCTAACCATAATTCTGGTTGCTTCTTATGCTTACTGGTCATAC GTGCAATATACAACTGGTTGGCATTTACTTAAAAAATTGCCAGGTCCTTTTATTTTTTGG ATTTTTGGAAATTTACCACAACTAGGGTTGGATCCTGAATATAATTTAATTCAAATTCGT CGTTGGGCACATGATTACAATTATCAATTGAGCCGCATGTATGGCGGCGGTCAGCCCTAC TTGCTGATCTCAAATGCCAAAGTAACAGAACAAGTACTTTCTAGCACAGCGCTTATATAC AAATATGATCCTTACAAATTCTTTTGGCCTTGGCTGGGAAAAGGATTACTCACTGCAAAT GGCAAACATTGGGCTCAGCATCGTAAAATCATT…
>Unigene8181_Z
CATAAACCCGCCGAGGGTGATCAGCCATTCGATCTTAGACCATTTTATAATTATACTCTA CCGAAGGATATGCCCATTTATATACCCGCTTATGGATTGCAACACGATGAAAAGTTTTGG CCAAATCCGGAAATCTTCGATCCGGAACGATTTAGTCCTGAAAATAAAAGAAAAAATGAG CCTTTGGCATACCAAGCTTTTGGTACTGGTCCACGTAACTGCGTCGGCAATCGAATAGGG CTTCTACAAACTAAACTAGCTTTGGCACATTTCCTCAAAAATCATTGTGTCAAGGTTTGT GATAAAACACCAATGAAGGTCAAATTCGATCCATTGTCTATAGGTTTGCAAAATAAGGGA GGCATGTACTTAAAAATTGAAAATGATGAACTT…
>Unigene8458_Z
AGTTGTAATATATTCAACTATTTACAAATATTTTCCTTTAAGAGAGAGAGAAAATTGTAT ACAAGTATCGGCGACATGGTTTTTATCGAATTAGCACTTGTGTCCATGTTTTTAATGTTT ATTTTCTACAAATGGGCTACCCATAGATATAACACATTCACAGAACGTGGTATTCCTTGC GAAAAACCATGGCCATTAGTTGGCAATACAATATCGGTATTATTAAACAAGGAAGGTTTT GGAAAAAATGTTCTGAAATACTATCAACGCAATAAAAACTTTGATATTGTCGGTTTTTAC AATTTTCGGGTGCCTGTGTTTATCGTACAGAATCCAGAACATATAAAAAAAATAACTGTG AGGGATTTTGAATATTTCGTAAATCATACACCC…
>Unigene8491_Z
ATGCTAATTGAAGGTTTTATTGTTGTTGTTGGTATTCTATTAATTTGGGATTATTTATCA AAGAAACGGTTTAATGAAATGTTACATTATATGCCGGGACCAAAACCATGGCCGTTGGTG GGAAATGCGCTCATGTATCGCAATAAGGGACCAGAGGATATCATGAGCTTCATAGTAGCA AATCGGGCAAAATATGGACCGTTATATCGTGTTTGGGTTGTAAATCAATTAGCGGTATTT TCTTGCGATCCCGATGATATTGAAGTGATACTTAGCAGTCCACAGTATATTACAAAGAAT AATCTTTATAATTTGTTACAAGTTTGGCTTGGCAACGGATTACTTATGAGTACTGGCCGA AAATGGTATTCACGACGAAAAATCATTACACCA…
>Unigene10363_Z
GGATTTCCACCTGGACCACCACGTATACCAATTTTTGGCAGCTATTTATTCATGATGATG GCTAATAAAAAGTATTTGCATAAAGGTGTACACAAATTTACTAAATGGTATAAATCTGAT ATTGTGGGTTTTCATGTTGGCAGCTTTCGTGTTGTCGCAGTGCATAATGCCGAAGGCATT CGAGAAGTTTTAAACAGACATGAATTTGATGGGCGCCCTGAAATATTTTTGGCAGCAACG CGTACACCTGGCGATAAGTTACTCGGTATATTCTTTCGTGAAGGAGTCGTATGGAAAGAA CAACGCCGCTTTATTTTGCGCTACCTT
>Unigene11411_Z
CTTCGTCTACATCCTGTAGTACCTTATCTTATACGTCGCACACTCACCGAGTTTCCTCTG CCAAATAATGACAAATATAAATTGCCAAAAGATATGTTCATCATTGTACCTATACATGCT CTACACAATGATGCTGAATATTATCCAGAACCGTTTATATTCAAACCTGAACGTTTTACC AGCGCCGAAAACAAAAATCGGGATAATTGTATGTGGCTTGGTTTTGGTGAAGGTCCACGC AGTTGTGTTGGTCTACACTTTGCCCAACTGTTGATGCGCATGCTTCTGGCTGAGTTGTTG ATTCGATATCGTTTTAATGTTGATCGTACACGATTAATGACGAAGCCGCAAAATGTAGTA CGCTTACGAGTAGAACCTATTGATGAAGAGCTT…
>Unigene11941_Z
CGCGTTCAGGAATTGCAGCTGAATCGTCCTATCGCTTCAGCTAACATTACGAAGGTAAAA GCCCCATCCTTTGATGGAACTGTTCCTTTCCAGGTATTTAAGCTACAGTTCGAGAAAACG GCAGCTGTAAACAACTGGAGCGCTGAGGATAAAGTCGCTGCCTTATTTGTGGCATTAAAA GGACCTGCAGCAGAAATATTGCAGACAATTCCGGAGGGTGAGAGGAACAGTTACGAGGCA TTGATGGGCGCAATTGAGAGACGTTATGGTAGCGAGCACAGGAAGCAAATATACCAAATA GAACTACAGAGTCGCTTCCAGAAACCAAACGAGACGTTGCAGGAATTTGCCTGGGAGATC GAAAGA
>Unigene12477_Z
TCGATAATGCCACAAAATATTACTGATTTCTTTTTACGTGTCGTATGTGAAAACGTTAGT TATCGTCAAAAAAATAATATTCATACAAATGATTTTATGAGTATTTTAATGGATTTGAAT AAAGGTAAACATTTGAAAAGTGAAAATCAACAAATGCATGCATTAAGTGTGAGCGAGATG ACAGCGCAAGTATTTGTTTTCTTTGTTGCCGGCTTTGAAACATCATCGACGACAATGGCA TTCGCTTTGTATGAGTTGGCATTGCAACAGGATATACAAGAACGTTTGCGTTTGGAAATT AATGAGACTATCAATAAACATAATTACGAATTCAGTTATGAGTGTATGGAAGATATGCAG TATATGAAACAAGTGCTGGCCGAAACCCAGCGA…
>Unigene12630_Z
ACAGGACAAACGTTCAAAACATACGAACAGGCTCCGGGACCGATCCCATGGCCAATTTTT GGTAATCTTCATTTATTGGCTTCTACAAATGCGCCTATGAGGTCAATCTCTGATCTTTCT GAGACACTTGGGGATATATACTCATTAACTCTTGGCTCAACTAGATGCATTGTTGTGAGC AATTTAGAGCTCATTCGAGAGGTTCTCAATCAAAATGGGAAGTATTTCGGAGGCCGGCCG AACTTCATACGTTATAACAAGCTGTTTGGAGGGGATCGAAACAATTCCTTGGCTCTATGT GACTGGTCTTTTTTGCAAAAGAAACGACGTAACCTGGCCAGACGTTACTGTTCACCACGT GATATGTCT
>Unigene12898_Z
ATTACTGTTGCTGTGGTCGAGGGTGGCCTCTGCACAAATTTGCTTCAGCAGGCAGCCGTG GGTCAAAACATTCCCGTGTTTGTGCGAAAATCTAACTTCCACCTTCCGCTTCGAGCTAAG GATCGACCAATCATCATGATTGGCCCGGGCACGGGTGTAGCGCCTTTTATTGGATTTCTC CACCGCCGTAGCGCGTGGCTGGAAAAGGGTAACAAAGTTGGTGATGCACTTTTGTTTTTT GGTTGCAGGAGGCGTGAGGAGGATCATATATATGCCGACTTTATGGAGAAGTGTCTATCG AATGGGGCACTCTCCGTGCGGGATCTTGCTTACAGCAGAGAACAAGCGGATAAAGTTTAT GTGCAGCACCGCTTAGCGGCACGCGGGAAGGAA…
>Unigene14074_Z
CTTCTTTTCTTCGGATGCCGGAACGAGACGAAGGACTATCTGTATCAGCAGGAGTGGGCC GACTTAAAGCGCGACCACCTGAAGCAGCTGCAAGTTCTTCCCGCATTTTCTAGGGATGGA GAGAAAAAGTTCTACGTTCAACATCAAATTGGTCGTCACGCCAGACGGGTCGCGAAGTTG CTGGATGCAGGAGCGACCATCTACGTGTGTGGTAATTCGAAACAAATGCCCAAAGATGTT GCCACCACATTCGAAGATGTCGTCACACAGTGCTGTTGTGAAGGAGATGAAGCGAAGAGT CAGGAGTACATGAAGCAACTGAGGAAACAAGGAAGGTATGTGGTGGATACATGGTCTGTG TAG
>Unigene14301_Z
ATGTGGTTAATCCTAATTGCTGTTGCTATTGTGGCTTTAATATGGCTAACCCTTAAACAA TATAACTATTGGAATTTGCAAGGTATACCAAGCGATAAGCCAATTTTACCATTCGGTTCA ATAAAGGACACTATCCTTGGTAAAAAGGCTCCTGGCATCGTGATACAAGACATCTATCAG CGTCATAAAGAACGTGTTGTTGGAATTTATATGCTATTCAAGCCTACTTTATTGGTACGC GATGTGGAGTTGGCACGAAATATATTGGTGCAAGATTTCAATAGTTTTCATGATAGAGGC ACCGATACGAAAGCCACTAATGCATTGATTTTTATGCGAGGTGCAAGTTGGAGAACTTTA CGCGCTAAAATGACACCTCTTTTCTCCACCGGA…
>Unigene14302_Z
ATGTGGGGAATTTTAATCACTGTGGCAATTGTGGCTTTAACATGGCTAATTTATAATCAA TACACTTTTTGGAAACGTCAGGGGGTACCAAGTGATAAACCTTTCATACCATTCGGGTCA TTAACGGAAACTGTCTTTGGTAGAAAGGCTACGGGACTTGTAATACTTGATATATATAAA AAATACCAGGAACGTTTTGTTGGAATTTATATGCTATTTAGACCGGCTTTATTGATACGG GATGTAGAGTTGACACGTGATATCTTATTAACAAATTTTAATAGCTTTCATGATCGCGGT ACCGATACAAATGTTACTACAGAATTGTTCTCGATGCGTGGTGCGAGTTGGAAAACCTTA CGCGCAAAACTAACACCACTTTTTTCGACAGGT…
>Unigene14312_Z
TTCGAAATGGAACCGATTGTAATCACAGTTGCTTTGATAATAGCCGTGGGCCTTTTGTTT TACAAATATTTGACATGGAACTATGGATTATTTAAAAATTTGGGCTTAGCTGGACCAAAA CCAAAACTATTAGCAGGAAGTTTTGCCGGAAAACAAAACATAGTTTACGAAACAGATGAA TTTTATTACAAATATAAGCACAACCATCAAGTTATTGGGATTTTTGTATCATCATGTCCT CAGTTTTTAATACTTGATCCAAAATTGGCACACGATATTTTGGTAACGAAATTTAAAAAT TTTAGAAATAGTGCATCACAAAATTGGCTGTACGATAAGAAAGAGGATAAAATGGCGGCC ATAAATCCTTTCTTTAATACCGGCGAAGAATGG…
>Unigene14323_Z
GAAACAGTGGCGGTTATACTTTCGCACACAATATTTTATTTAGCACATCATCCTGAATAC CAGGAAAAGTTGATTAAAGAAATTGAAGAGAATATCGATGATAACGGTCAAATGAATTAT CAAAAATTGTCCAGTCTACAATATTTACATCAATGTATCATAGAATCCATTCGAATGCTT ACTGTGGTGTCTTTTTATTCCCGAATTTGCACTAAGCCAACAGAGTTGGATGCTGGTAAT GGACTTGTGATACCAATTAGTGTAGGTCAAACCGTTGCTGTACCAGCCTACAGTTATCAT CATGACGAAAGTTACTTTCCTGAACCAAATCAATACCATCCAGAACGTTTTAATAATGAA TCATATTTAGACTTAGAGAAAAAGGGTATATTC…
>Unigene14905_Z
CGATACGAAGAAGGAGAGGAAAAACAGTGGACTCACGAAGCGATGTTGCTTGAAGTTGCC ATTTTCTTTCTAACAGCACTTGCGTTGTATTCGTTTTACTTTGTCAAATCATTCAATGTC ACGAGGCCGACAGATCCACCAGTGTATCCTGTCACCGTACCCATTCTTGGACACATTATA CAGTTTGGAAAAAGCCCTCTTGGCTTCATGCAGGAATGCAAGCGTCAATTGAAGTCAGGC ATTTTTACCATTAACATCGTGGGTAAGAGGGTGACCATCGTTGGCGATCCCCACGAACAC AGCCGCTTCTTTTTGCCTCGTAACGAGGTATTGTCACCGCGGGAAGTGTACAGTTTTATG GTGCCCGTGTTTGGTGAGGGTGTTGCGTATGCT…
>Unigene14906_Z
ACAATGATAATTAATACCGCTTGTCAGTGTTTATTTGGGGAGGACCTGCGGAAGCGGCTC GATGCGCGTAGGTTCGCGCAACTTCTGGCGAAGATGGAAAGCAGTTTAATCCCTGCGGCT GTGTTCCTGCCCATCTTGCTGAAGTTACCACTCCCACAATCTGCCCGCTGCCACGAGGCA CGTACCGAACTGCAGAAAATTCTCAGTGAGATTATCATTGCTCGAAAGGAGGAGGAAGTC AGCAAGGACAGCTCTACATCCGATCTTCTCTCAGGCCTTCTCAGTGCCGTCTACCGCGAC GGTACTCCCATGTCCCTACACGAGGTATGTGGCATGATCGTGGCTGCCATGTTCGCTGGT CAGCACACTTCATCCATCACCACTACGTGGTCT…
>Unigene17095_Z
GTATTCACCGATTTTCGACATGGTCTTTTGGCTTTAGCATTAATAAATAGTTTTCCAAAATTGTGTCGCAGTTGGCATATAAAAAGTACACCCGATTACATTACCGAATTCTATATGCGTCTCGTACGTCAAAATATTATACATCGTGAAAAGAATAATGTTAGACGAAATGATTTTTTCGATATGTTGTTGGATTTGAAAAATAATAAAATGCTTAAAACAGCTGATGGTGAAGATATGAGTATAACAGTTGAGGAACTAACAGCGCAAGCGTTCGTATTTCTTATTGCTGGCTTTGAAACTTCATCAACCACTATGGGTTTTGCTTTGTATGAGCTGGCACAACATGAGGATATACAACAACGCGTTCGCGATGAGTTCATAAAAGTTTTGGCTAAA…
>Unigene17096_Z
AAACCAAATTATGTGTTGGGAAATTTAAATGGAGTACGCACAAGTCGTGCGTTTTTGGAA ATTTGGCTAACAACATATAAGAAATTTAAGGGCACCGGACCGTTTTGTGGTTTTTTTTGG TTTCAAAGACCAACGGCATTTGTTTTGGATACAAAATTAGCTAAAGCTATTCTAATTAAA GATTTTAATAATTTTATAAATCGTGGCTTTTATACAAATGTTGAAGACGATCCACTTACA GGGCAATTATTTTTATTAGAAGGTCATCGTTGGCGAACAATGCGTAATAAGTTATCACCC ACCTTTACATCGGGTAAAATAAAATATATGTTTCCGACTGTGTTGCGCATAGGTGAGGAA TTAGTGCATATTTTGGCTAATGATATACACAAG…
>Unigene17146_Z
ACTGGCATTGAAACATGTTCATCAACAATGTGTTTTGCACTTTATGAGTTGGCCAAACAA CCATTATTGCAAGCACGTTTACGTGCTGAAATACGACGTACGATAGGTGGTGCACATGTG TTCGATATTAGTTACGATAAAGTGATGGGTATGCGTTATTTGGGTATGGTTGTAGATGAA ACTTTACGTAAATATCCGATAGTGCCAATTTTGGAACGTGAATGCACACCAATCAATAAG AAACGTTTCTATCCTTTGCGTCCATATGCAGAATGTTTTACGCGACGCGGCATGCCTGTC TACATATCCAATTTAGCAATACACCATGATCCCGAGTATTGGCACGAACCTGAACTTTTT AATCCTGAACGCTTCACAGCAGAGAATCGCAAA…
>Unigene17147_Z
TTAATACGTGACCTCAATTTGGTGAGCCAAATACTTGTTGAGGATTTTTTTAGCTTTTCA ATGCGTTTCTCAAAATGCGATAAACATGTAGACAAGTTGGCTGCAAATAGTTTATTTTTC GTAAGAAATCCAGAATGGCGTGACATACGTATGCGTATATCGCCAGTCTTTACCAGCGGT AAGATCAAGCAGATGTTTGCACTAATGGAGGAGGTTGGCTGTGATCTTGAAGCTTATTTA CAACGTTTAACTGCCAATGGCAATCAACGTCGCAACGCTGTGGTGAATGTCAAGGAGATA TGTGAACTATATAATACAGATTTGATTGCTAGCATTGCATTTGGTTTACGTTCGTATAGT TTGCGTAATAAACAAACCAAATTGGGTACTCAT…
>Unigene17340_Z
ATGTTTTTATTAATTTCAATAGTTAGTATTTGTGCACTTGCAATTTTTTATATAAAATGGAATTATACATATTGGCAACGCAAAGGTTTCCCTTATCTTAAACCAAAAATTCCATTTGGTATATTAAATGAAGTTATAAAACAGAAAATATCATTTGGCACAGCTTGTTTTGAGGCTTATCGCAATGCAAAAGAAAATGTTATTGGAATTTATATAATAACTCGACCAGCTTTATTGATATGTGATGCACAATTGGCAAGAAATATATTGACAAAAGAATTTGAAAGTTTTCATGATCGTGGTATACATGTAGACGATGAAAATGATCCGCAAACGAGTGGTGGATTGTTTTTTTTAAAAGGTCAAGAATGGAAAZTTTGCGCATCAAATTAACGCCCT…
>Unigene18889_Z
AAAATAGTAGAAGCTTTCAGATCAATGTCGGAAAATATAAATATGCGTGCTTATCACCCTCTTAAAAGGTCAAATGCACTATATCGTTTTGCTCCCGATTACCCACAGTATTGTAAAACGCTGAAGATTTTAAAAGATTTCACATACGAGGTAATCTCTAAAAGAATTGAAGCGCGTAAA CTGGATGAGACTCAGAAACCACACGGCACAATCAAAGACGTTCAGGAAGATTATACGTTTTCTGTGAAACGTAAATATGCATTCTTAGACACTTTGCTAACAGCTAGGATTTCTGGAAATCCTTTGACAAAAGAAGAAATTTATGAGGAGGTCGCTACATTCATGTTTGCGGGGCACGAT ACAACAACATCAGGAATTTCCTTTACAATATATTTGT…
>Unigene19907_Z
AACCTCTGGCCAGTCTTGGGACGCGCACTTTCTCTAGTACTGAAATCGAACTCAACCGAA CCCGTGGCACCCGAATGCCGAATGAAATTATGGGGACCTCCGGAAGAGGCCCCGTTGCCG TTCCCCAAGCTCGCGTCAGTGTTGGAACCAACACAACGATTGCCTTCTTGGGCACCAGTG AAGGTGAACAAGGAGCTGCTGAGCAATGCTACCGGAAGAAGTACAAGGTTAATTGAGTTT GATACATCAGAAACTGTTATCTCCTACCAGGCTGGTGACCACCTCGGTGTTCTTCCTAGT AACCCCAGCGAAATGGTGAACACTTATCTGCGGGTGTTGGGCGTGAGCGAGCAAGAATCA AGTCAGGTCATCTCGTTAGAAAATAAAAATACT
>Unigene20422_Z
CGCTCCGCTCTTACGTCTTATATAACATCGCCACGTATACTTTATAATTTTCTGCCAGCACTTAATGTTGTTTGTGATGATTTCATTGAACTTCTAAAACAACAACGTAATCCCGAAACGTTGGAAATTCACAATTTTGAAGATATTGCTAATTTAATGGGTCTCGAAGCGGTGTGCACATTAATGCTTGGAAGACGTATGGGTTTCTTGGACAAAAGTAGTCAAAAACCCGAACGCATTCGACAATTGGCATGCGCAGTGAAACAACTTTTTATATCACAACGTGATTCTTACTATGGCATGGGATTATGGAAATATTTGCCAACAAAGACATACAAAGACTTTGTGGCCGCCGAGGAGATTATCTATGACGTTATTTCCGAGATGGTTGAAACGGCA…
>Unigene20423_Z
ATGGAAATGAATGTATCACAGTGTGTCTTTAACATTATTTACACAAAGAGGCTAATTGGA ATAGCAAAGGATTTTAATGTTTATAAAAAAACGTTATATGAAAAACATTTTAATCTTGTG TTACAGCGTGCTCCCATGGTTATGGCCGTGATACTATTAATCGCAATAGCAATATTATTG GCATTCTATTGCAATTTTGATTCGAGCAGAGCGGCCACCGCTTATTTAAAACCATTCCTT ACACGCTGCCTCAGACAAAGCAGTAAACTTAATGTCACAGATAGTTTGGCAAGTACAACG AATGGGTTTTATCATGCGAAGGAGTATTTACGTACACGCATTGTCTGGGATATTCCAGGA CCATTGCCAATACCATTTCTTGGCACTAAATGG…
>Unigene25510_Z
ATGGAATTCCTTCAACGCCTGTTATATACAGCTCTAAGTGTTGCCTCAATTTTCTTTTTT GTCATCAAAACTAATCTGTCACATTGGAAACGACGTGGTATATTACATGAGAAGCCAACA TTTTTGGTGGGAAATTTGGGTGGCGTTGGAAGTAAACGACACATTTCCACAGTTCTGGAA CAACTCTACAAAAAGTACAAAGCTCAAGCGCCCTTTATTGGTTGTTATGCATATTTAAAG CCAATGATATTAGTATTAGATTTGGAGTTGGTAAAAAATGTGCTAGAAAATCATGCCGGA AGTTTCGAAGAACGTGGCGTATTCGGCAATGCAGCTCATGATCCACTTTCTGCGAACTTA CTGCAACAAGATGGCTCAAATTGGAAACGTCTT…
>Unigene25511_Z
GTTGACTGTTATAATATAGATGTCATATCGACACTGGCTTTTGGCATAAGCGGTGAAACA TTGCTTAATACTGAAACAGAATTCCGTCACATGGCGCGTAGTTATTTGAAAGACTTTAAT ATGTTTCGTTTATATTTTCTTATGTATTTGCCAAAAGTAGCACGTTTGTTTCATTATAAA ACCTATGAACAAGTTGCCACAGATTATTATCTCAAAATCGTGAGGCAGAAACTTTTCGAA CAGGAGTGGAGCCGTTTACGAGAGCGAAATAGTTTTTTTCAAATGTTTGCTGAATTAAAA AGGCATTGTGACCCAAATAAACGATTGACTGATGAAGAAATAGCAGCGCAAGCATTTTCA TTTATTTTAATGGGCCTGGAGACATGTAATTCA…
>Unigene26877_Z
GGTTGGAAAATGTTGTCACTTCGTAAAGTACGCAGTTTTATTGCTTCCATTGATAGCAAA TATGTTTCTGCTAATAGACCAAAACAAACAAAAACAAAGCATATGCAAATTGCTTATGAG TCAACAGTTGCCAGTGTCAAGTCTCAACAACAAAATAGCAAATCGATTGTAAATACTTGG GATGCGGAATGGCAGGAAGCACTACCTTTCGATTCTATACCGGGCCTAACCAAATATCAA ATGTTTCGTGGCTTCATGAAGGGTGGTGACTTTGCTAATCTGCCGCTGAACGAGTTATTT TTAAAATGTCGCGAACGTTTTGGTGATATCTATCGCATGTCAGGTGTATTTGGTCAGCCA AGTGCATTGGTACTTTTTAATTTAACCGATTTT…
>Unigene26905_Z
GGTAGTCATTGGCGTCATCATCGTAAAATGATTGCCCCCACATTCCATCAGAGCATTTTG AAGAGTTTCGTACCAACATTTGTCCAACACGCCAAAAATGTTGTAGAACGTATGTCTAAG GAATTGGGCAAAGAATTCGATATACACGATTATATGTCTCAAACGACTGTCGAAATTTTA CTCACTACAGCTATGGGTGTGAAAAAGATACCCGATGGTAATAAGAGTTTCGAATATGCA AAGGCAGTAGTTGATATGTGTGATATTATACATAAACGTCAAGTGAAAGTAATGTACCGT TTAGATAAACTTTATAATTTGACAAAAATGCGTAAGAAGGGTGACAAAATGATGGACATT ATATTGAGCATGACTAGGCGTGTTGTGATGGAT…
>Unigene26906_Z
ATGTCAGCTGCTACAGCTACAGTGCAAGAAACCATTACACAGGCATCCGCCAGCGGTGGA TTGGGTGCCTTGTGGACATCATTGATTGGTGTAGTAATAATTGCTGCACTCTATGAATAT TGGCGTCGTAATTCACGTGAATATCGTATGGTAAAAAATATACCAACTCCACCAGAAATA CCCATATTGGGAAATGCTCATTTGGTATTAGGCTTATCAAATGCAGAAATTCTGTCGAAG GGCCTTGAATTTCTTCATAAGTATGGTGAAACGTTACGTGCTACATTGGGTCATGTCGTT GTCGTATTTCTTACAAATCCCGATGATATTGAAATTATTTTGAGCAGCAACAATCATTTG GAGAAATCAACAGAGTATCGTTACTTCAAACCA…
>Unigene26919_Z
GAATTGGAAATTCAACCATCTATTTGGAGATATATAAAAACGCCAAAATTCTATGAAATG ATGCAAACACTCGATACACTCACAGATGTTTGTAGTAAATATATTGGCGAAGCACTGGCT CGCATTGAACACGATACCGATGGTAAACTTACATCGGAGGTGGGTAAAGAGAAGAGCGTT TTGGAAAAGTTAGTGCGCGTGGATAGAAAATTTGCTGTGGTGATGGCGTTGGATATGATG ATGGCTGGTGTTGATACGACGAGTTCCACATTCGCCGGCATACTTTTGTGTGTGGCAACA AATCCCGAGAAACAGGAAAAACTTTACGAAGAAATCGTACAAATTCTACCACAAAAAGAT TCTCAACTCAGTATCGAGAATATGCAAAATTTA…
>Unigene26920_Z
ATGTTATCGAAACAAACAAAACTTTTGAGGCAAAATGATCTATTCAGTTGGCATCATCAC TTAGTGCGAGCTTATGTGGTGCAGGCTGAATCCAAAAAAAGTAATGGAGCTGACGTCAGC CTTGAAAATGCACGCCCATATGCCGAAGTTCCGGGACCAAATAAATTTGAACTTATGCGA ACGTTTTTGCCTGGTGGTGAATTTTCGAAGAAGCCATTCTTTACCGCAATCGCTATGATG GAAAAGAAATATGGACCAGTTTTTCGATTTCCCGGCATGTTTGGTAAACCCGAAATTGTT ATTGACATGAATCCAGCTGATTTCCCTATCATTTTTCGTAACGAAGGCGCTTGGCCCGAT CGACGAAGTTTCGACACATTTGTTTATCATCGT…
>Unigene27194_Z
ATGATTGTAGATTCATATTTTATTAAATTGCTAACGCGACAGTGCACAACTCACGATTTA CAACACCTTTTGATTGTCTTCTTAACGGTACTAACAATAATTCACTTCCTACAATGGCTA TTGAGATTATATCATGAATTACGCATGTTACCGCCTGGTCCATGGGGTCTACCAATTATT GGTTATCTATTCTTTATGGGCAATGAGAAGCATACACGCTTCATGGAGTTGGCTAAACAA TATGGTTCACTTTTCTCCACCCGTTTGGGTAGTCAATTGACAGTAGTGATGAGTGATTAT AAAATGATACGTGAATGTTTTAGACGTGAAGAATTTACCGGCAGACCGGATACGCCATTC ATGCAAACTCTCAATGGATTTGGAATTATCAAT…
>Unigene27221_Z
AGTCCCTTCGCATTCAACTCGCTCTGTCACATTATGTTAAATGAGCGATGGCCACGTTCA GAACAAGCTGAGCTATTGGAACTTATTAAAATGGGAATGCAATTTCAACGTAACGGTGAT GATTACGGTAAGATGTTATCGATTATACCTTGGGTACGGCATCTTTTTCCGAAATGGAGC TCTTATCAAGTACTCACGGAAGCTAATAGACATCTTTTTGAGTATTTTGAAAAGATTGTA GCTAGCCATATTGATACATTTGAGGAAGATTATGAACGCAACTTTCTAGATGTATATATT AAACAAATGAGACTTGAGCACAAAAAGGGTAGGAAAGATATATTTAATGGACCA
>Unigene27323_Z
CGTTTATGGCTCGGTCCAGAGCTGTGGGTATTTCTACATAGCCCGGAAGAAGTACGAGAA GCTCTAAATGATCCAACTTTAACAAGACCAGCAACTTTTCAGCAACTAAATGTGTTGATT GGCAATGGACTGCTTATAAGTCAAGGTAAACACTGGGAAACACATAGACGTGCTTTGAAT CCAGCTTTTCATCCACATATTTTAAACAGTTTTACGCCATTAATTACGAGGCATGCGGAT GAGCTCGTACGAAAACTTAACGAATCCAAAGGGAAACCTTTAGAAGTGAGCGATTACCTT TTCGCCTGCATACTGGATGCAATTATAGAAACCTCTATGGGCGAGCAAATAAACTCTCTG CAAGATCCCCACAAACATTATACACACGCCTTT…
>CL275.Contig1_Z
ATGTGGCTCCTCATACCGATATTATTTTATTCGGTGATATTTCTCTATATACGTCACATA TATACCTATTGGAAACGTAAAGGTTTCCCAACGGAACGAACGGGTTTGTGTTGGAAATTT TTGAAACAAGTTTATCGTCGCGAATTTCAATATGTGAATGCCATTAATGAGGCATACAAA GCCGGCGACGATCGCTCCTTATATGGTATATATTTTTTCTTTCGTCCAACTCTGTTAATT CGCGATGTGAGTTTAGCGCGTACAATTCTCGAAGCTCCTCATGGACATTTCGATGATAAA CGTTGGCATTATATGCAAGGTTATCGTAAAATTAATTTACTTGAAAAATTAGCACCAATT TTCAATCTGCAACGTGTTGAGGGAATGTTTCGT…
>CL453.Contig1_Z
ATGACTTATCTGTCACTATTTATACCGTTTTACCTTTTTATCGCCGCTGCGACGTTACTC TTCGTGTGGCTACGTAAACGATTTAACTATTGGGCCGAACGTGGTGTTGTGCATGATAAA CCATCACTTTTATATGGAAATGTTGCAGGGGTTGGTAAAACACAAACAATGCGTGATCCT TTTAAAACCATCTATGATAAATATAAACATACGGCGCCATTTGGTGGATTCTATTTTTCA TTTCGTATTTCTGCTGTAATATTTGATCTTGATTTAGTGAAAAATGTTTTGGTTAAAGAT TTTGCAAACTTTACCAATCGCGGCCAATATTATAATGCAAAAGATGATCCTCTTTCGGGG CATCTTTTCAATTTAGATGGTTCGAGTTGGCGT…
>CL1198.Contig1_Z
TCAGACGCGGATCCTTGTTCATGGTTTCAATATTTGTATAATCATGAAAAAGCTAAAAAT AAAGCAGCTGTCGGTATATATATTTTTAATAAGCCATCCTTATTGATACGTGATCTTGAA TTGGTGAAAGCGATATTGATTAAAGATTTTAATTATTTTTCAAATCGTTTTTCTGCATCC GATCCACATTCTGATTCTTTGGGCTCGGATAATTTATTTTTCTCCAAGAATCCTAGATGG AAGGAGATACGAGTTAAGCTGACGCCAGTATTTACAAGTGGCAAAATCAAGCAGATGTTT CCACTTATAGAGGAGGTTGCACGGGAGTACGATAAATATTTGTGTGCATTAACATTGGAT TCGAAAACTAATTCGACTATCATAGAAGTTAAA…
>Unigene126_Z
ATTGAAAAGGGCACACCAATCATAATACCTTTACTTGGTATTCATCGTGATAAAAAATAT TTCAAAAATCCTATGACATATGATCCCGATCGATTTTTGACTTCCAACCAGAATTATAAT GCACAAGCTTATATGCCTTTTGGTGCAGGGCCAAGACAGTGTATAGCCCTACGTATGGGC ATGTTAAATACAAAACTAGCTGTGGTAAAAATTTTGCAAAACTTCAATATTGAGCTAATA AGTAAACGTGAAATTATTATCGACAATTATTTATTGGGCATTCAGCCAAAAGGTGGCATA AAATTAAAATTTTCGAAGAGGCCGGAAATGAGCTCAGCCCTGAGCTCCTCAGAGTAA
>Unigene317_Z
TATATAAGTTTAATTTGTGTGGCATTGGTTATAACATTATATGATGTTTGGTTTCGAAAT ACAGAATCCTATAGGAAACTTAAAAGTATACCTGGACCACCAATCTTGCCTGTGATTGGT AATGCACATTTGGTTATTGGCCTAACAGCAACTGATTTAGTAAATAAAGCTTTGGATTAT ATGTATAAGTATGGTGAAACGGTTAGAGGTTGCTTTTTCAATGTTATGATTGTCTTTCTA ACCAATCCAGCTGATATTGAAATAATTTTAAATAGTTCGGTTCACTTAGAAAAATCCCAG GAATATAAATTCTTTCAGCCATGGTTTGGTGATGGTCTA
>Unigene549_Z
ATGTGGTGGGTTTGGCTAATTGGGAGTGTTGTGATCGCAGCTTTCAGTATATTCATCATA GCACCACTCATTTATATACTTTATAAACGTAACTATTGGCGTTGGCATCAAGTGCCCTTT GAACCACCTGCACCAAAAATCGAAATACTACAACAACTATTTGGTATAAGTAAAAAAATG GAATGGGAAGAGTTGGAGCACTACGATCAATTATATCGCAATTTTAAAGGCCGAGGTCCA TTTTGTGGTTTCTATCGTCTCATACAACCGCGTGCACTTATAATCGATCGTGAATTGATT ATGCAAATCTTAATTAAGAATTTTTCAAATTTTAATGACCGTGGCATATATAATAATTGT AAAAATGATCCACTCTCTGCCGATTTATATAGT…
