# Supplementary material for: De novo transcriptome analysis and identification of genes associated with immunity, detoxification and energy metabolism from the fat body of the tephritid gall fly, Procecidochares utilis
Source: PLoS One. 2019 Dec 17;14(12):e0226039. doi: 10.1371/journal.pone.0226039 (PMC6917277; doi:10.1371/journal.pone.0226039)
Supplement: S3 Table — (XLSX) [file pone.0226039.s003.xlsx]

## Sheet: Sheet1
S3 Table. Unigene sequeces for glutathione S-transferase identified in Procecidochares utilis transcriptome
>CL50.Contig2_Z
TTTGTGTGCTCATATGGTGAAGATCAATTGATATTTTATAATCGAAATTTAAATATGACA AAACCGGTTTTGTACTATGCCACATTAAGTCCACCATCGCGTGCGGTCTTATTGACAGCA AATGCGATTGGCGTTGAATTGGAATTACGACCCATCAACCTTCTAAAAGGCGAACATTTA ACAGATGATTTCATCAAAATGAATCCCCAACATACAATTCCCACATTAAACGATGATGGT AACATCATTTATGATTCGCATGCCATTTGTGGTTATTTGGTTGATAAATTTGGAAAGGAT GATAAACTATATCCAAAAGATTTGGTTAAACGTGCTCAAGTGAATGCACGTTTACACTTC GATTCGGGACATTTATTTGCACGTTCACGTTTT…
>CL824.Contig1_Z
TTTATTAATCTAACGGAAAAACCAGAATGGCTTACTGAATACAGTCCATTAGGAAAAGTA CCAGCACTAATCTTGCCTAAAGAAGAGGGTAAACCAGCATTGATTGAGTCACTAATAGTT GCCGAATATCTTGATGAAAAATATCCGAAAGTATCATTACTACCCAAAGATCCACTAAAG AAAGCACTTGACAAAATACTCATTGAAAGGTTCAACTCGGTTATTAGTGCCATGTATAAG GTATTTTTAGGTGGTACTGAAACAGCACCTGGTGCATTAACAGAAATTTCGAAAGGCTTA GATGTATTTGAAAAAGAGTTAGATAATCGTGGAACACCGTACTTTGGTGGCGAAAATCCC GGTATGGTAGATTATATGATCTGGCCATGGTGC…
>CL886.Contig1_Z
ATGGCCGATGAAGCAGCAGCACCACCACCAACCGAAGAAGAGGCGCCACCAGCAGAGGGT GTCGAAGGAGCGCCCGTCGATGCGCCACCAGCTGAACCCATTAAACACAGTTATACGCTC TTCTACTTCAATGTGAAAGCATTGGCTGAACCGCTACGTTATTTATTTGCATACGGCGGT ATTGAGTATGAAGATGTGCGTGTTACGCGTGACGAGTGGCCGGCACTTAAGCCAACTATG CCCATGGGTCAAATGCCCGTACTCGAAGTTGATGGTAAACGTGTACATCAAAGCATTTCG ATGGCTCGCTTTTTGGCTCGTACAGTGGGTTTGAATGGTGCCACACCATGGGAGGATTTA CAAATTGATATTGTTGTTGATACAATCAACGAT…
>CL1076.Contig1_Z
ATGCAATCAGTAAAATTTTATTTTGATTTTCTTAATCAATCGAGTCGTGCATTGTACATT TTAATGGAAGCATCGAAAATTCCATTTGAAGCTATACAAATATCAATACTTAAAGGCGAA CATTTAACCGGAGAGTTTCGTGACAAAGTAAGCCATTTTAAACGTCTTCCCGTGATAAAA GATGATAATTTCTTGTTGGCTGAAAGCGTGGCAATTTTTCGTCATTTGAATAGAGAAAAA CTTGTGCCGGAACATTGGTATCCACGACGAAATTTTGGACGCAGTCGTATAGATGAGTTC CTTGAATGGCAACAACGTAATATGGGATTGGCATGCAGTAACTATTTCAATCAAAAATGG CTTGCGCCATTTCTGGAAAAGACATCTCCTGAT…
>Unigene27_Z
ATGGATTTTTATTACACTGCTGGTTCTGCACCCTGCCGCTCGGTTCTGATGACCGCAAAG GCACTTGGCGTCAACTTAAACAAGAAAGATATGAATCTAATGGCCGGTGAACACATGAAG CCGGAATATCTTAAACTAAACCCACAACACACCATTCCAACTTTAGTGGACAATGGCTTT TCTATTTGGGAATCACGTGCGATAATGATCTATTTAGCTGAGAAATATGGCAAGGATGAT TCGTTGTACCCCAAAGATCCAAAAAAGAAGGCAATAATCAATCAACGTTTATATTTTGAT ATGGGTACGCTGTATAAGAGCTTTGCTGACTAC
>Unigene879_Z
ATGGATTTCTATTACTTACCTGGCTCCGCCCCATGTCGTTCGGTGTTGCTTACTGCTAAA CATCTCGGCATAGAATTGAACAAAAAATTATTAAATTTGCAAGCTGGTGAACAATTGAAA CCCGAGTTTATAAAAATCAATCCACAACATACCATTCCAACATTAGTGGATAATGGTTTC TCATTATGGGAATCACGGGCTATTTTAGTTTATTTAGTTCAGAAATATGGCAAAGATGAT TCGTTGTTCCCCAACGACCCAGCCAAACAAGCAGTAGTCAACCAGCGGCTATATTTCGAC TTGGGAACACTGTATAAGAGCTTTGCTGACTACTATTATCCACAAATTTTAGCTAAACAA CCTGCCGATCCCGAATTGTTCAAGAAAATGGAA…
>Unigene1229_Z
ATGGTCGAAAAAGATTTATTAACATTGGACAATGAAGTTTTCAAGGCGTATGTGTTTTGG TCAGGAATTTTGATTGTTAAAATGTTGTTAATGTCAATTCTAACAGCTGCTATACGCGTT AATACAATGACTTTCATTAATCCTGAAGACTTAATGGACAAACGCCTTAAAGTGAAATTT GATAACCCCGATGTTGAGCGTGCCCGCAGGGCTCATCGTAACGATTTGGAAAATATTTTA CCATTCTTTGTCATTGGTTTTCTTTATGTGCTTATCAACCCAAGTGCAGGTATGGCTATC AATTTATTCCGTACAGTTGGTATCGCTCGAATTGTACATACCATTGTTTATGCTATTGTT GTTATGCCACAACCCAGTCGAGCCTTAGCCTTT…
>Unigene3101_Z
AGCGTCGGTAATGAAAATAAAAAGAAAGGCAAAGGAGGAGTATATTGTAGTATACCAAAG GAAAAATTGCCTATTGAACATCGTTTTGCGGAAGGCGTCAGCTTTACTATAGCTGATCTT ATTTTATATCCATTCATGCGATTAATATTTCGATATTGTGGGGGTATGCTAATAAATTTT CCTTTGATTAATACATGGCTAAGTGAGATTGATACGTTCGAGCCCACATGCAAAGCTATA TTGAATGAATTGTATGCGCATCAGAATACAAATATATCCACCAAAATACTAAGCATACCT CACTGTGCAGCCCCCAGCCTCTATAAGAGGGATCCAAAACGTTATAAACCACGC
>Unigene8405_Z
ATGGGAAAAGTTATTTTGTATGGTATAGAAGGCAGCCCACCTGTACGCGCCACGCTTTTA ACACTACACGCTTTAAAGTTACCATTCGAATTTAAAAGAGTAATGCTATTAGAAAAAGGA CCAGTGTATGAGGAACTACTTCGCATTAATCCCTTAGCAACAGTACCGACTTTAGATGAT AACGGGCACATTGTCACAGATTCACATGCCATCAATGCCTATCTAGTTAACAAATATGGT GAAAGTAATGATGCGCTCTATCCTAAAGATTTGGCTAAACGTTCAGTTGTCGATCAATGT TTATACTATGATACGGGAGTAGTTTTCGAGCGTGCAATACGTGCTATAACAAGACCAATT TTTCTTGAAAATCAAAAAGAAATATCTCAGTTA…
>Unigene10271_Z
ATGTCTTCAAAACCTATTTTGTATTACGCTATACGCAGTCCACCTTCACGATCAATTCTA ATGACAGCTGCTGCCATTGGATTGGAATTAGATAAACGTGTTGGAGACTTTAAAGATCCT AATCTAGCAAAAATTAATCCAATTAAAACAGTACCGGTGTTGATTGATAATGGCACGATT ATCAACGATTCACATGTAATTAATACATATCTTGTGGATACATATGCAAAGGATGATAAA CTATATCCTAAAGATCCAGAGAAACGACGAATAGTTGATGCACTTCTTTTCTTCGATGCT TGCCATTTATTTGCACGCAGTCGTATGATGGTCGATCCAATCTTTTTTAAAGGTGCAACT CAGATTGAGAAAAGTAGCATTGAATACATGCAA…
>Unigene10293_Z
ATGTCGCTAAAATTTTATTATGATTTGATGTCGCAGCCGTCTCGTGCTCTGCTCATTATT CTCAAGATGAGCGGTGTACAATACCAAGATTGTCCAGTGGCGTTGCGTAAAGGGGAGCAC TTGACTGAAGAGTTCAAGCAAAATATTAATCGCTTTCAACGTGTGCCCTGCATCATTGAT GATGGCTTCAAATTGGCAGAAAGTATTGCTATCCTCAGGTACCTCAGCTCAAAGGGTAAA ATTCCCGAATTTTTGTATCCCAAATATTTTGTTGAGCAAGCGCGGGTCGATGAATTTCTT GAATGGCATCACATTTCATTGCGTGTAACCTGTTCACTTTATTTTCGTACTATTTGGCTG GATCCACTTATAACGGGAGTACGTCCAGCAGAA…
>Unigene16828_Z
ATGTCTAACAAACCAGTTCTATACTCTGTTGCACGCAGCCCACCTTGCCGTGCAGTGATG ATGACAGCAGCAGCTATTGGATTGGAATTAGATGTTCGGGATCCGAGAGAAGGAGTAGAA AATTACTCGAAAATTAACCCTGTAAGAACTGTGCCAACATTAAATGATAATGAAATAATA GTCAACGATTCACATGTAATAAATGCCTACTTCATTGATAAATACTCAACAGATGATATG CTCTATCCAAAAAATCCAGAGGTGCGTAAAAAAATTGATTGGCTTCTTTATTTTGATGCA TGCCATCTTTTTGGGCGTTTTCGTCGGTTAGTCGAAGGAATTTTTAATTATGGTGATGTT GAATTGGAAGATATTAATATTAAAATGGTACAA…
>Unigene18543_Z
GGTGTACACAGTCCCGAAGAGATTGAAGAATTTGGCAAAAATGATTTAAAAGTATTAAGC GAAATGTTGGATTGTAAACCATTCTTTTTCGGTGATGAGCCAACCACTTTGGATGTTGTT GCATTTGCCATTTTATCTCAACTGCATTATTTATCGAAGGATATCTCATATCCATTAAGA GATTTCATGACCGAAAAATGCCCCAATTTAGTGGGTCATGTGTCGCGGATGAAGGAGAGA TGCTTCCCCGATTGGGATGAAATTTGCACCAAATTGGACTTGAATGCTCATATTCCAAAA CCAGAGCCTGAAATTAAGGAGGGCAAAGAAGGCGAACCAGAAAAATCGAACGAACAAGAA AATGAGTCCGATAAAAACGAGAAAGAGTTGGAA…
>Unigene21016_Z
CTGTATAAGAGCTTTGCTGACTACTATTACCCGCAATTGTTTGCCAAGGCACCCGCTGAC CCAGAATTGTACAAAAAGATGGAAGCAGCTTTCGAGTTTTTGGAAATCTTTCTACAAGGA CATAGCTATGTGGCTGGTGATACATTAAGCTTAGCTGATCTCTCCATTGTTGCATCGGTA TCAACCTTTGAAGTTGCCGGTTTTGATTTTAGCAAATATGCAAATGTGTCCAAATGGTAT GCTAATGCTAAGAAAGTGGTACCCGGCTTCGATGAGAATTGGAAGGGTTGTCTTGAGTTT AAGGCGAAATTTTTCAATTAA
>Unigene21679_Z
ATGACAAAGAAATTAATTTTATATGGAACCAAAATAAGTGCACCGGTTCGTACGGTATTA CTCACCCTTAATGCACTCAATTTGGAATTTGAATTTAATGAATTGAATCTTTTCAATAAA GATGAATTACAATCTGATTTCATTAAAAAGAATCCTCAACACACAGTACCCGCTCTTGAG GATGGTGATCACTTCATAGTAGATTCACATTCCATTGCCGCTTATTTGGTACGCAAATAT CATAAAAATAATAATGATGAATTATTATATCCAAAGGATTTTTACGCACGCGCTATTGTC GATCAACGTTTATATTATGAAGCAGTT
>Unigene22843_Z
ATGGGTAAACTGGTATTGTATGGGATCGATCCAAGTCCACCGGTACGTGCTTGTAAACTA ACCTTGGCTGCTTTGGATTTACCATATGAATATAAAGTGGTGGAATTGTTAAAATTCGAG AATCGAACACCTGAGTTCTTAAAAAAAAATCCACAACATACTGTACCACTACTCGAAGAC GACGGTCAATATATTTGGGATTCGCATGCGATCATGACTTATTTGGTACGTCGTTATGGC AAAAATGATTCACTTTATCCAAAGGATTTTTTCAAGCGTGCCCTTGTCGATCAACGACTT CACTTTGAGTCGGGTGTGCTATTTCAAGGATGTTTGCGTAATATAGCCGTACCAATATTT TATAAAAATGTAACTGAGGTCAGCCGTTGGAAA…
>Unigene22870_Z
ATGTCAGCCAAGCCGGTTTTGTACTATTCTCTCCGTAGCCCACCATGCCGTGCGGTGCTT CTGACAGCTGCTGCTATTGGATTGGAATTAGAGTTGCGGCCAACTAACGTAAAGGCAAAC GAACATCTAACAACCGAATTTCTCAAACTCAATCCATTACATACTATACCCGTTTTGGAT GATAATGGCACAATTATAAGCGATTCACATGTAATTAATGCTTATCTTGTAGATAAATAT TCATCAGACGAGACACTCTATCCAAAAGATGAAAAAAAGCGCAGAGAAGTTGATACACGT CTCTTTTTTGATGCCGGTCATCTATTCCCACGTATTCGTTTGATTGTCGAACCGGTTATT TACTTTGGTGAAGATAATATTGATGAATTTAAA…
>Unigene23419_Z
ATGTCTGCGCGTCCGATTTTGTATTATGCGCTTTTTAGTCCCCCTTCTAGGGCCGCACTT TTGACATCAAAATTAATTGGACTGGATGTGGAATTAAAAAAAATTAATTTTGAAAAACAG GAAAATCATAGCGATTGGTTTTTAAAGATAAACCCACATCACACTGTTCCTGTACTTATT GATCAGGGTGCTACGCTGTGCGAAAGTAATGCCATAATCACTTACTTGGTCAATCAATAT GGACAGAGTCAACATGAGCATTTATATCCCAAAAACTTTCTAAAGAGAGCCCTAGTTGAT GAGCGTCTCTACTATTGCAATGGTATACTTAGTAAAGCCATTAAAGATTTCATTATTCGT ATATTACGTGGGGACGAAATTCATTATAATAAA…
