# Supplementary material for: De novo transcriptome analysis and identification of genes associated with immunity, detoxification and energy metabolism from the fat body of the tephritid gall fly, Procecidochares utilis
Source: PLoS One. 2019 Dec 17;14(12):e0226039. doi: 10.1371/journal.pone.0226039 (PMC6917277; doi:10.1371/journal.pone.0226039)
Supplement: S4 Table — (XLSX) [file pone.0226039.s004.xlsx]

## Sheet: Sheet1
S4 Table. Unigene sequeces for carboxylesterase identified in Procecidochares utilis transcriptome
>CL5.Contig1_Z
ATGGCAAACGACACTTCCGCTCGTTTAGAGACTGTAGAACTACAATTACCTCAAGGTCAT ATACGTGGTATGAAATGTGAAACACTCTATGGAGAATCTTATTATAGTTTTGAAGGCATT CCATATGCCCAACCCCCAATTGGTAAATTACGTTTTCGTGCACCAAAACCTTTAAACACA TGGAAGGGTACATTGGATGCTACAAAGTGTCCACCAAAACCGTTGCAAAATAATAGATTT ACCGGCAAATTAGAAGGAAGTGAAGACTGCCTTTACCTAAATGTTTACACAAAGAATATT GAAACACATAAGAAAATTCCAGTTATAGTTTGGATTTATGGTGGAGGTTTTATGACCGGT TGTGCATCAAGTGAGCATCGCGGACCAGATTAT…
>CL434.Contig1_Z
ATGTTGCATATAGGCTTTTTAATAACTATTCTCATCGCATTTTGTGTTGCCTTGAATTTG GATCACATTGATTACCTAATCGATATTCCGTTTAAACGAATAAATACAAGTGCTGATCGC ATACGCAATCATGGTTATCCAGCTGAATCTCATTATGTGACAACAAGTGATGGTTACATT CTCAATATATTTCGTATTCCATACTCGCCACGTTTGGAAAATAAGCTTGTTAGCCGAAAA CCTGTAGTTTTCCTACAACATGGCCTCATGGATTGTTCTGATGGTTATTTACTTAATGGT CCGGATAATGCATTGGCCTATAGTTTTGCTGATGCAGGATTTGATGTTTGGTTGGGTAAT GCACGCGGTAATATTTACTCACGTAATCACTCA…
>Unigene277_Z
CCCGACTATTTTATGGAAAAAGATATAGTACTTGTTACGGTTAATTATAGACTGGGTGCT TTCGGTTTCTTATCACTGAATGATCCCGAACTGCAGGTACCCGGAAATGCTGGCTTAAAA GACCAATTACTCGCTTTACATTGGATAAAAGAAAATATTTGTAATTTCAATGGAGATGCC AATAATGTTACGTTGTTTGGTGAAAGTGCAGGTGCTGCATCCACTCATCTTCTCATGCTC ACACCCAAAGCACAAGGTCTTTTTCATAAAGCAATACTACAATCTGGTAACGCTCTATGT CCTTGGGTAGAATCGGAATCAAGAGATTGGGCTTTCCGACTTGCAGTTGAATTAGGTTAC AGAGGTGGAAATGTTGATAAGGAAGTATTTCGG…
>Unigene669_Z
ATGGCCTCCACACGTCCCGAATACAATTCAAAAATTAATTTAATGAACGCCTTAGCACCA GTAGTATATATGACGAATGTCACAGTTCCATTTGAATATATTGTGCGCAAAATCATATAT CTTATTAGAGATGGAGCATTTGAAGTTCTACCTCGTACGGATGATTGGAAACTAATTTTC AAGTCGAAAACTACTGAACAGTTGTATATAAAATATATGTTCACTTACTTAGGCGCATTT AACGAGATGTGGAATCCGGAGCTTATACCGGCTATAGCAGCACACGCCTCTAGCGGTTGC AGTTTTAAACAAATAAAACATTATGCACAAGTCAAGGAATCGAACCGCTTTTGTCAATAT GACTACGGCAAGAAGATAAATGTGAAACGTTAT…
>Unigene1434_Z
TTCGGTGACAATCAGAGAGATGAAATAGTGGCAAGGCAATTAATACAACATCCGAAATTT GATTTTTTGCATTTTTTGTCGCACAAAATGTTTTGGCATGGTATATATAACACCGCCCTA ACCCGTTCCAAATATGCAACTGTCAATACCTATCTCTATAGATTTGATTTCGATTCCCCG ACATGCAATTACTATCGCAAACTTTTTTGCAAAGGAGAAGATGTTAAAGGTGCCGCACAT TGTGATGAACTAGGATATTTTTTATGTCTAAAATTTTCTACAAAATTGGAAAAATCATCC GAAGAATATAAAACAATACAGCGTATGATTGGTATGTGGACAAGTTTCGCTAAGTCGGGT AACCCGAATTGTTTTGAAATCGAACCGATTATT…
>Unigene2110_Z
CGTTTCAAACCAACAAAACCGGTTGAATCATGGACTGGTGTAAGGGATTGTACTGTGATT GCGCCTAAATGCATTCAATATAATCGTTTTATAGATAGTGTAGAGGGTTCGGAGGATTGT TTATATTTGAATATTTATGCAAAAAAGCTGAAGTCCGAAAAACCGTTGCCAGTGATGGTT TATCTATATGGCGGTGGTTTTGCAACTGGAACTGCTTCTCGCCTTGCATGGGGACCAGAT TATTTTATGATGAGAGATGTTATACTTATTACAATTGGTTACCGTACAGGAGCCCTTGGA TTTCTCGGATTTCCCGAACAAGAGCTAGAAGTAAGCGGCAACGCTGGAATTAAAGATGTA ATAATGGCCTTGAAATGGTTAAAACCAAATTAC…
>Unigene2370_Z
GCAATTCGTAATATTATTTGTGGTCGTGATGTTCGTGGTACATGTCATGGTGATGATCTT TGTTACATATATTATGCTATGTTTTCACATCGACCAGCTATAGGTTCTAAAGAGCATGAA GTGACAAAAACAATGGTTGATATTTGGACAAGTTTTGCCAAATATAGTGATCCCAATTGT AATATGTTGGGCAATTTGATGTTTGAACCGATTGAGCAGGATGTGGGTAAAATAAAATGT TTAAATGTTAGTGAAAAGATTGAATTTATTGATTTGCCGGGTATGGATAAATTAAAGATA TGGAGTGAACTTTATGCACCG
>Unigene2468_Z
ATTCTTATGTCTGGTTGTGCCCTCAACTATTGGGGTAACATGACACAAAAAGATATGGCT TATCGACTTGCCAAATATCATGGTTACGATGGTGACAATGAAGATAGTGAAGTGCTTAAG TTTTTGGAAAATTTAAATGCAGAAAAATTAGTTGATCATTCACTACTTAACGATGAAGAG AAACATAATTTAGAATGGTTAACATTTGCACCAACTGTTGAGCCCTATATAGCGGAACAT TGCATACTACCAACACAGCCAGTTAATATGCTAAAATCAACATGGAGCAATGAAATACCA TTAATATTGGGTGGCACATCTTATGAAGGTCTAATAATGTATCAACGTCTTAAGTCATTT CCTCCATTTGTGAATGTATTGAAAAACGATCCA…
>Unigene3787_Z
ATGTTGACTGTATCTTTGTCGTTGTTCGATATGGTGCGAATGGGTGCAAAAATGCTAACG CATCGCATACAACAATATCGTTCGGCTACCAATGAAACTGTAGTGATATCCACAAAGTAC GGGAAAATCAAAGGTATTAAGCGTAAAACGATCTATGATCAACAATTTTATGCGTTCGAA GCTATACCATATGCTAAGCCTCCTCTGGGAGAATTGCGTTTTCGTGCACCACAACCACCT GAACCTTGGACTGAAGTTCGTAATTGTACGAGTTTAGGCAATAAGCCATTGCAAAAGCAT TTCATTCTAGGAATTACTGAAGGTTCAGAGGATTGTTTGTTTTTGAATGTATACGCTAAA GAGTTAAAAACCGATATACCCTTACCTGTTATG…
>Unigene3869_Z
GTCTTCTGAACCAACAATTTCCTGAGTGACAGGATTACGATGGTGACATT CATCACGCTCTTGTGTGCAATCTAAAAGAGGTGTATCAAACCGTTCCAGA GGCACAGGTGACTTGAAACGAAGTTCGCCAAGTGGAGGTACCGCATAAGG TACTCCTTGAAAGCTATGATATGGTTCACCGTTTGGCAGTAGATCTTCTC GTCCAGCAATAATCCCCTGACGTACTTGTACTTTCACTTGACCCGGCATT TTACTGAAGTATTTGTATGCACCACATTGCACTCGTTTCACTATTACACG TAAATG
>Unigene7531_Z
ATGCAGTCAAATGTTGGATTTATAGAGAAATTGCGTTGGCGATTGAAATCCTTCGAACAT AACTACCAACAAAATCGGAAAAAAACTGGAGAAACAACAATTGTGGAAACAGAATATGGA AAAATTGAGGGACTTAAACGCATGACCATATACGATGTGCCCTATTATAGTTTTGAAGGT ATACCGTATGCACAACCACCTATAGATGAACTACGTTTTAGGGCACCACAACGACCAACA CCGTGGGAAGGTATTAAAGATTGTAAAAACACAAGAGGAATAGCAGTACAAACTCATATT ATAACCGGATCCATAGAAGGATGTGAAGACTGTCTTTACCTCAATGTATATACAAACAAT CCAAAACCCAATAAACAGCGACCTGTTATGATA…
>Unigene7532_Z
TCAAGCTTTGGTGGCAATCCAAATTGTATTACAGTTTTCGGTGAGAGTGCTGGTGCAACA TCTGCACATTGTATGATGATTACCGAACAAACACAAGGTCTCTTTCATCGTGTCATATTA ATGTCTGGCAATGCTTTACCTTTATGGGAAACAAATGGTCAAGAGCATCGTGCTTATGAG CTTGCCAAATTGGCTGGTTATAAAGGTGTCGTTAATGATGAAGATATTTTACGATTTTTA AGAAAATGTAAAGCGAAAGATTTGATAGCATTAGAAAGTCGATTATTAACAGCTGAAGAT CGTGGACGTAATATATCATTGCCATTCTCATATACTGTGGAACCATATGCGACGCCAGAA TGTGTGATATCTAAACCTATTAAGGATATGATG…
>Unigene7996_Z
GATCTTTACAGTCGCGTGCTCATGTCAGAACCAAATATGCATTCGGATTGTTCACGTCTT GCACGTTGGCTAACCGGAAATTCTATTGGTTTGGTTTTAGGTGGTGGCGGAGCACGCGGT TCTGCTCACATTGGCATGTTAAAAGCCATACAAGAGGCTGGCATACCAATTGATATGGTT GGTGGTGTAAGCATAGGTGCATTGATGGGTGCGCTTTGGTGTGCGGAACGTAATATGACA ACTGTTACACAGAAGGCGCGTGAATGGTCAAATAAAATGACAAAATGGTTCCTGCAGTTA CTCGATCTCACTTATCCTATTACATCGATGTTCTCTGGCCGTGAATTCAATAAAACTATA CGTGATACATTTGGTGATGTTGCCATTGAGGAT…
>Unigene8303_Z
TTTTCTATGTCTCACATTCTTTTGTTGGGTGATTCTCTCACGGAGTGGGGCTTTGAGTGCGGGTGGGCGTCACGACTGAGCAACGTATACGTCCGCCGCGCAGACGTCATAAACCGTGGGTTGTGTGGTTACAACACTCGTTGGATTCTGAGCATACTGAAGAATGATGAGTCACGGCACCATTTACTTCCCGCTTACGCCCCACGTCCGCTGTTTATAACATTGTTGTTGGGTTCCAATGACTGTGCCACCGGTGGTCAGGCCGTACCGTTGCATGAATTCAAGAGTAACTTGAGGGCG ATCATCGACTTGGTACGTAAACACGCTTCTCCTGTCGGCGGTATTTTTCTCATGACGCCACCACCTATAAATGTCGAAAAGTGGCATAAACGCCTGCA…
>Unigene9570_Z
ATCAGTTATCGATTGGGTGCTTTAGGCTTTCTTACACTAAACGATCCCACATTAGATGTA CCCGGAAATGCAGGCCTCAAAGATCAAGTTCTGGCGTTGCGGTGGGTAAAGCGAAATTGT AATTTTTTTGGTGGTGATCCAGATAATATAACAGTTTTTGGTGAAAGCGCAGGTGCTGCC TCAGCACACTATATGTTGCTCACAGAACAGACTCGTGGACTTTTTCACAAATGCATTCTT ATGTCTGGTACAGCAATTGCACCTTGGGCTAATGTAACACAACTTAATTGGGCATATAGA TTGGCAAAA
>Unigene13075_Z
CACAAGCTATTCCACAAAGCAATCATGCAAAGTGGCTCAGCTAATATGGAATGGGTATTT CAAAGAAATCCAGCTTATAAAGTACGCCGCTTATGTGAATTACTTGGCCTTCGTTCAAGC AACACTCAAGATATGCTCAAATTTTTACAATCACCCAATAAAGTGAATCCAATTGATATT TTATATAATATATTACCTATACTGACGCCGGATGAGCGTCGTCGAGGTATGCCATTCCCT TTTCGGCCAGTCATTGAAGATCCAAATAGTACCGACAAATTTATTAGTATACCACTATTA GAACGTATGCAACAAAAAGATACATTGCATATGCCAACTATAATAGGATACAATTCAGCT GAGGGCATGGTAGTGCTGGTAAATGCCATTAAA…
>Unigene13324_Z
TTTACAAATGGCGAATTCTGTCAATCAGCTGTTGATATTTATAAAGATTCAAAACTTGCA ATACAATTGTATGAAGATTTTGAAAAGCTGGCGCCAGTAATATTTATGTATGATGGTGAT AAGAAGAATTTGAGTTGGACTACTCAAAGGCTTAAGGAATATTATTTACCTAATTATACG GAATTGAATGAGAATAATTTAGCGCGCTTTTGTGATTTTTTCTCTGATGGCCTCATTCGT TTTGGAGCACAACGCTTAGCGGAATTGGCATCACCACATACGACAGTGTTTCCCTATAGC TTTGAGTTTGAAGGAGACTATAGCAATCTTGACTATGCCATAAAGCCAGCACGTGTTGAG CACATGGATGATTTGATGTATTTATTTGAAATG…
>Unigene18285_Z
CAAGATATATGTACAAAACTGTGGTATCTGTTATGGGGCGCTGATTCACCTTATCTAAAT AAGACGACCTTCCCCGATACTTTATCTGTATTTCCCTCCGGGTCTGCATTCAACCAATAT CAACACTACATACAACTGTTCTACTCTGGGAAGTTTCGTCAGTACGATTATGGTCAACAA CGAAATTTGAAAATCTATGGTAGCATCGACCCGCCCGATTATAATCTTAAAAATATTAAT ATTCCAACGTATCTCTACTACAGTGACAATGATTATATAGTAATGATGAAAGATTTAAAT CGTTTGATCGTTGCTCTGGAACAAACAAAAACCTTAAAACGC
>Unigene20789_Z
GATTTTGATTCAAAGCATTTCAATTTAATGCGTATTATCACCTGTGGTCGTAAAATACGT GGCACTTGCCATGCTGATGACCTCTCCTACTTATTTTATAATGGAGGTGCTAAGAAATTA AAACAGCGTAGCGTTGAATTTCTCACCATACAACGGTTAACCACAATGATAGTGCATTTT GCTGAATGTGGTAATCCCAATATACTGATAAATGAAGAACATGAAGGATATGGTAGCTGC AATCAAAACCAAAACCAACATCAACACCAACACCAACAACAACAACAAAATGAACACGAA AAGCAAAAGAAT
>Unigene20914_Z
CGAAGAACAAAAACCAAACACAACAAGTGCATAATGTCGTCATTAATCAATTTACTACAA CGTTTGCTTGATAAACACAACAGTAGGAGCAGCAACAACACACAAAATGTGACTTGGTTG ACATTTCTCACGATGATATTGATGCTCTTCGATATGCATTTCCAGCGAGCGGAAGCGCTT AAAGTAACGGCCAAAATGATTTCCAATCACAATTATCCAGTTGAAGAGCACACAGTGCAC ACACCAGACGATTACATCCTTACAGTTTATCGAATACCGGATTCGCCGAAATTGGGTGGC TCTGCGAATTCTACAGCCATTGCACGCACATCCAAGCCAGTCGTCTTCCTGCAGCATGGT ATTCTTTGTGCTTCCGATGATTGGATACTCAAT…
>Unigene23700_Z
AGTCCAGACTTTTTAATCTCCAAAGATATTGTTCTTGTTACTATTGCTTATCGTCTGGGA CCGTTTGGATTTTTATCATTAGAAGATCCCACATTGCAAGTACCAGGAAATGCTGGAATT AAAGATCAAATATTAGCATTGCGTTGGGTAAAAGAAAATATTGCTGCTTTCGGTGGTGAT GCAAATAATGTGACCATATTTGGTGAGAGTGCTGGTGGTACATCAACGCACATATGCATG CTTAGCGAACAATCGAAAGGTCTAATCGACAAAGCTATTGTGATGTCTGGTAGCGCACTG TGCCCATGGGCAATTAAGCCAGACAAACGTTGGGCATATCGTCTGGCTAAAGCATTAGGA TACATTGGAGATGATATTGATAAAGATGTTTAT…
>Unigene24938_Z
GTTTTCATAGTACAATCGGGTTTGGTGCATGTTTTTATATCAAATGCTGATGGTACGGGA TTATCGTTGAAGACAGTAAAAAAAGGTGAATCGGTGACATCGCTTTTGAGTTTTATTGAT GTTTTGTCAGGCAATCCGAGCTTTTATAAAACCGTTACGGCAAAGGCAATGGAGAAATCA GTTGTTATACGTCTGCCAATGCAGGCATTTCAAGAGGTCTTCAATGAAAATCCCGATATT ATGATTCGTGTGATTCAAGTTATAATGGTACGCTTGCAACGTGTACTCTTCACAGCCCTA CGCACATATCTCGGACTCAATTCCGAACTAGTACAAAGTCATATGCGCATTAAAAAAAGT GCGGGTGCTACAATTTTAAAAACATCACCCCTA…
>Unigene26670_Z
CATAAGTATTCTACGGTAGCCCTGGTGCCGGTGAGTGACGATGTGCCGATGACAGCGTTC ACGTATGAGCTGTATCACTCCTTGTGTGCCGTTGGCCCCACATTACGTCTAACATCCGAA GTGGTTCGTAAACAACTTGGCATGCATATATTTGAGCCAAGCAATGAATATCGCATGACT TCATGGCTAGCGCAACAAGAAGATCGCAACACCATCACACTTTATCAATGTGATTCATCG TTAAGTGCTTGGACGCAACGTTGTATGCGACAAGCTGATGTTGTACTTATTGTTGGACTT GGCGATCATAGTTCAACAGTTGGTAAATTTGAGCGAGAAATTGATCGATTGGCACTTCGT ACACAAAAGGAGCTTGTTTTACTCTATCATGAA…
>CL126.Contig1_Z
ATGAACTTGGTAAAAGGAGCATTAGTTTTATGCATATTTGTGATTATTGTATCTTTGGTG ACATCACAAATTACAACCAATACAAAAGAAGTGAATATACCTCAACAAGGATCAGTACTT GGCAGCGTTGATGAAACATCGTGGACCAAGCAAAAGTTCTTTTCCTTTCGTGGTATACCA TATGCGGAGTCCCCAAGTGGAAACTTGCGTTTTAAGCCACCTAAAGCCCGTTCTCCCTGG AATACAACTTTCGATGCTCGTAATTTTGGAAAGCCATGCCCATCTAATCATACTGTTGCA AATGTGGAAACCTCACAGCCTCAAGAGGATCTGGAAGATTGTCTAAGTTTAAACGTTTAC TCAAAAAATATTAATAGTAAGCTACCTGTAATG…
>CL147.Contig2_Z
ATGAAAATGCATGTCAGAAGACATAAAAAAGGCACTCATCTTGCTCCATTCGATAAAATG ATCAAACCACTATTCAGGACTCGAATAAAAAACTTCAAATATCGTAATAAATTAAAATTT GCTGCCTTTGTCTTAGCTATTTACATGGGGTTACACAATTTTAGGAGTACTGAAGCGCAA ACTCGTGACCCCAGATTTTATTCTCGTCCCGGTGTAAAGGATTACAATTGGCCTAATCCT GGTGATCCTGATTACAGAACATATATATTCAATGATAGACGTTATGGACACTATATGCCA AATGGTTATGGCTCTCGTTATCCAGGTAGAAATCCACCAGGGCAATACCCACAGGGAATG CCCAACGAAGATCGGTTCCGATTTGACCCGAAT…
>Unigene754_Z
TTTTTGCTCGATCATGATGTGATCTTGGTTATGGGCAATTATCGTGTCGGTCCATTGGGT TTTCTTAGCACTGAAACATTAGATTGTCCTGGCAATTTTGGTCTTAAAGATCAAGTTGAG ATCTTACGTTGGGTACAAAATAATATTGCTGCGTTTGGCGGTAATGCGAATAGCGTAACG ATTTTCGGTAATAGTGCTGGTGGAGCAAGCGTTACATATCACATGCTTTCCAATTCTTCC AAAGGTCTCTTCCATCGTGGCATCATACAATCCGGAACCTATTACAATCCATGGGCTCAA CCCCAATACAAAGGTGTCTCGGCACAACGTGCACGTAAAGTGGCAGAATTAGTTGGCTGT AATGAGAAAGCCCGATGGCCAGAACTTTTACAG…
>Unigene1849_Z
ATGCAGCTCCTTAATATTATTTGTATTTTTATCGCCTTTGCGACAATTGAACTAGTATGT TCATTACAAATTTCTACTTCGTTGGGTACAATTGTTGGAACTACATTAAAATCACGTTTA GGTGTAGATTTCTATGCATTCCGTGGTATACGTTATGCATTGGCGCCAGTTTTAAATTTA CGTTTTCGGAATCCTAAACCATATCCAGCATGGAAACCAAATATTTACGATGCAACAGAG GATGGCCCAATGTGTCCACAAATAACAGAAAATATAACCGATTTATCAGAGGATTGTTTG CGTTTAAATGTATATACAAAAAATATAAGAGCATCAAGACCCGTAATTGTATATCTACAT CCGGGCGGCTTTTATGGCTTATCGGGACAAAGT…
>:Unigene2949_Z
CATAATGATGATTTAGGTTATTTGTTTCGTTTAGGAGTTTCTACAAAGTTTGACAAAGCG TCCCTAGAATATAATACAATACAACGCATGGTTGGTATGTGGACAAGTTTTGCTAAGTCG GGTAATCCGAATTGTTTTGAAATCGAACCAATTGTTTGGAAACCTATAAACCAAAATAAT CCTCTCATATGTCTCGATATAAATGAAAAATGTAAAATAATCGAAATGCCAGATGTAGCT AAATTGCGGGAATGGAACTCATTATACAAATGGGATAACCTGTTTGGTGCAGAATATGAT GAGGAATAA
>Unigene3149_Z
TTCAGTTTGTTCAGAATTTTAGAGTTTTGGTCAATGTTCAAGATAACTATGTGTTCTTCG TTAATCAAGTTTTTGGGCATATGCTTTTTTCTAATTCCTGGAACTTTTGCTGGTGGTTAC CATAGTCCTCCTTCAGATGTTCGTGCAAACTTAAAGGGTTTAGGTGTTGTAATTGGTAAT ACAAACACAACAGTTTGGACGGGTAAGTTGTACATGCAATTCCGTGGTATACCGTATGCT GAGCCACCAAGTGGGAAGCTTCGTTTTAAACCGCCGGTCGAGCGAAAGCCTTGGTCAAAA CCTTTCCAAGCAACGGAATATGGTCGCATATGCCCCCAACTCTTCACATACAACCGTTTA CCAGCAGATGAATTGAAAGGAGATCTGGAAGAT…
>Unigene3357_Z
ACGGTTTCAGAGCATTCGGTCATCTATCGGTATATCGGGTTATTTAACATGTTTCAACGC CTAGATGTAGGTAGATGGCTTCTAATCCATACGCAATTGCTTCTAGTCCTTTCGTTATTA CTATGCGGTGCTCAGCATTGGCCATATGATGATTATGATATTCAAGGCGGTGAGGTTGAA ATCGAAAACGAACTACAAACCAATAATCCGGCATTAGTTTTACCTGATGGCGCTGTCGTT CAAAAAGTTCCAAGATTTGGTTCACCACCGGCGCAACGCGATGAATTAGTTGTACCAAGA TTGGGTGTTGTTCGTGGAAAAATAGGTTACAAAGACATTAAAGGGAGGCCAATCAGTTCG TTCTTTGGTTTGAAGTATGGCGTAGTACGTCCG…
>Unigene8230_Z
GAATCACAAAAGCGTAATGAACAATTTATGTCGGCTGTAGATTGTCGTGACATTGCTTGC TTACGCACTGCATCCACTGAACAAATATGGGCTGCTACACCAGACACTTGGCTACACTTC GCCGTCGACATACCCACGGTGGATGAAAAACCAGGTACACATCATGAATGGTTGGTATTG GATGGTAATATATTACAACGTCATCCAGCCGATGCTTGGAAGGAGGAAAATACTGGTAAA CCAAAACTTGTTATTGGCACAACAGCGCATGAAGCCCATACTGAACAATTGCTGCAACGT CATGCCAATTGGACGGCGTCTGAGGTCCGT
>Unigene26863_Z
ATGATTAGTACATTGGGTTTTATCGAAAAGCTACGATGGCGATTAAATACTCTGGAACAC AAATATACTCAATATCGTCTAAGCACCAATGATACGTCTATCGTTAATACTGAGTATGGC CAGGTGAAAGGCCTAAAGCGTAAAACGCTTTACGATGTTCCGTATTATAGTTTCGAGGGT ATACCTTATGCCAAACCACCCGTTGGCGAGTTACGTTTCAAAGCACCAGAACAACCTGAA AAGTGGGAAGGTGTGCTTAGTTGTTTTGGTGTAAAAAATAAGGCAACACAATTAAATTTA ATAACAGGAATCGCTGAAGGATCTGATGATTGTCTGATTTTAAATGTGTATTCAAGAAAT TTAAAACCCGATAAACCAGTTCCAGTTATGGTT…
>Unigene17094_Z
AATCATGATGCTGTTTGGCCAGCATATTTCGACATTGCCAATGATGTTAATATAAAATCA CCGATAATAGCGTACGCGAGAGGAATGCAGCGACTTTCCATACCTGTTTACCTCTATTCA TTTGACTATGCTGGTGAAACTACGTTATTTGATTTAGGCGAAAATGCATCGCAATATCCG TTTGAAGGTGGGGTACGCCACTCAATTGACGTTATTAATTTGTTTCCAAGATTTTCGCTG AACGCGGAAGATACCGAATTTGCCAAAAAATTGGTCAACTTGTTTTATTCCTTCGCAGTT AATGGTGATCCCAATCTGGTTACAACGGGTATAACAATCAAACCTATGGAAACGGAATCG GGCCCTTATTTTCATATTGATAAAAACTTTACT…
>Unigene9596_Z
GCTTTATCACAATATGCAACCGATAAGGAACCAGTACAAAGTGTGGAAGAGGTAGCAAGC ATAAATGGTTGTCCAACAACAAATGAATTGACGATTGTTCAGTGCTTAAGAGAGAAACCC GCTAAACAGATCATCGAGAATGATTCAAAAGTCCAAACCGAACGTCTTGCTGGTCGCGCT TTAGTTAAAGGTCTATCGGGCAATGTGGGCTTCACGCCGCATATTGAAGGCGAGAATGAT GGACGTGCCTTGCCCAGTCTAATAGTAGGCGAACCCGAACAACAATTGCGTAGTGGAAAC TTTACACCTATACCACTATTAACGGGAGTTACTAAACACGAAACAGCTAATGCGGTCTCT GTCGATAAAATCAATCAAATTTTCGGATCTGCG…
>Unigene15796_Z
GCTTTAGCAGACTGGGCGCTAATACCAGATAAGTATCGTGCTCAAAACACAAGTCGTGTT CTGGGTCAGTTATTGGGATGTTCCATAGAATCACCGTGGAAACTAGTTAACTGCCTTCGG ACTGGACGTAGTTTCTATGAACTAGGCAATGCGGAGTTTCCTCCACATGTAGGGACGTTT CCTTGGGGTCCAGTACTAGATTACAATTTTACTGTACCTGGTGATGATTGGTATGAAGGT TGGCGAGAGAAAGATTGGAGATTTCTTACAGACACACCAGAAAGCATAATAAAACAAGGG CATTTCAATCGTGGCTTGCAATATATGACAGGGGTGACGACTCAGGAGGCAGCTGTTTTT GTATCACAAAATGAGTCTTTAGCACCTTTTTAT…
