# Supplementary material for: De novo transcriptome analysis and identification of genes associated with immunity, detoxification and energy metabolism from the fat body of the tephritid gall fly, Procecidochares utilis
Source: PLoS One. 2019 Dec 17;14(12):e0226039. doi: 10.1371/journal.pone.0226039 (PMC6917277; doi:10.1371/journal.pone.0226039)
Supplement: S5 Table — (XLSX) [file pone.0226039.s005.xlsx]

## Sheet: Sheet1
S5 Table. Unigene sequeces for ABC transporters identified in Procecidochares utilis transcriptome
>CL703.Contig2_Z
GTTATAGATGCTTGTGCATTACGTTCGGATATTGAAATGCTTTCAGCTGGTGATCAAACA GAAATCGGTGAAAAAGGCATTAATTTATCTGGTGGTCAAAAGCAACGTGTCTCATTGGCA CGTGCAGTGTATAGTAATGCTGATTTATATTTACTCGATGATCCATTAAGTGCTGTAGAT TCACATGTTGGTAAACATATTTTCGAAGAAGTTATTGGACCAAATGGTTTGTTGGCGAAA AAGACACGTGTATTAGTGACACATGGTATAACATTTTTACCACAAACTAACAATATATAT GTGATGAAACTGGGTGAGATAAGTGAAAATGGTACTTATGAAGAGTTGTTGGCACGTAAG GGAGCATTTGCTGAATTTATTATACAACATCTG…
>CL736.Contig1_Z
CCACCGCCATTGATGGCACCATTGGAAAAACATGAATCTCGATTTTCTCCAATCTTAAGG AAAGTTGGTTTGGAAGTAGATGCCGATATGTTGGATCTTTATATTTTTACCGCCATAACA ATTGCTACAATTGTTATTACGCTTGGACGTAGTTTTCTTTTCTTTAATGTTGCCATGAGA GCTTCAACTGCATTGCATAATTCTATGTTTCGAGGAATATCACGTGCTGCTATGTACTTT TTTAATACGAATCCTTCGGGGCGTATATTAAATCGTTTCTCCAAAGATATGGGTCAAGTT GATGAGATATTACCGGCAGTTATGATGGATGTTATACAAATATTTCTTTCACTTATTGGT ATTGTAATTGTTATCACTGTTGTCAATCCACTC…
>CL782.Contig1_Z
TTGAGAAATAAGGATTGGTGGTTCAATCTTAAAACCAATAAAGATCAAATTGAAATGGGC TTCTTCGTTACTCGTTTCATTACTACTCTCCTGATCTTTATATTGGGCCTTAAGGCACCG GGTGTAATGCGTCCCTACGTGCGATTTGAAGAACCATCAACCACAGAAAACACTGAAAGT AATCATCAAGGCTCTGCCTTTCGTAATGCTTTTAAAAAAATGGGAAAACTATTCCCTTAT TTGTGGCCCAAAAAAGATATTTTTTTGCAAATGGCTGTTGTAGGATGCATCCTATTGCTT ATCACTGGACGTGTTATTAAACTCTTTTTGCCAATTTATCGCAAAAAGTTAGTTGACAGT CTCACTATACCGCCCATACTGTTCCGCTGGGAC…
>CL826.Contig1_Z
TTATTCATTTTTATACCACTAAATCGTAAATATGGTGTACAAACGTCGGGTGTCCAATTT TTGTTTTGGTTTATGCTTGTCATATTTTCAATAGCACAATGTCGCACGGAAGTAAGGGAG TATAAGAAAAGGAATACGATAATAGCTTCAGATGCTTTGTCTAAACCCGATTATTCATGG GATGAATATAATTATGTGAGCTTTATGATATTCTATGCTCTTTCATGTATTATGTTATTG CTAAACTGCTTTGCCGATGCTTTGCCCAGGGAAACAAAATACAAACGTTCAAGTATGGAA ATACCTGAGAGTTCAGCTAGTTTCCTATCTCGTATTACATACACCTGGTTCGATCCAATG GCTTGGAAAGGCTATCGAAACCCATTGGTAGAG…
>CL1049.Contig1_Z
GCTGTATCTACGGCATGCTTTTCAATCACATTGGCAATGGGTTGCATTATTGGTGCCAGG AAACTTCATGATATATTACTAATACGTGTTTTACGCTGGCCCATGGGTCTTTTCGATATC ACGCCTATGGGTCGCGTTATTAATCGTTTTACTAAAGATGTCGATGCTATCGATATGACA TTACCAATGTTATGGCGTATGGCTTTAAGTCAATTTTTTTCGGTTTTAGCCACTATTGTT GTTATAAGTATGTCGACAACGATTTTCTTAGCGGTTATTGTACCAATGGCTTTGTTGTAC TATTTTGCACAACGTTTCTATGTTGCAACATCGAGACAATTGATGCGTTTGGAATCGGTG TCACGTTCACCAATTTACACACATTTCAGCGAA…
>Unigene1463_Z
ATGCAGTCATTTAAGGCGGATGAGTTGAAGAAAAATCCGCGAGAAACTGCCAATCCACTT TCCGCTTTCATGTTTTGCTTTACAATGCCAATATTTTTTAAAGGCCTCAAAAAAACTTTG GACGAGAGTGATCTGTATCAAGCTTTAAGCAGTCATAGATCAGCGACATTGGGAACAAAA ATGGCCGCAGCTTGGGAGAAGGAGATCGATAAGAAAAGACATAAGCATAAGAAACCGAGT TTGATGCGTGCAGTATTACGTGTGTTCGGGCCGGGCTATGCGTTGCTGGGTGTATTATTA TTTGTACTGGAAATTGGATTTCGTGTTACGCAGCCACTCTTTCTTGGTGGTCTTATAAGG TTCTATGCCTCATCGCCCGCCAACACCAACCTT…
>Unigene1284_Z
ATGTTGTCGGCACGGGAACAGTTTTTAACGTCTTCGACAGCATCTTCATCGGCGTTGGCA TTGGGTATTGAAGTCATTGATCAACGTTCGACACCTATATATAATACAACGACAATACCA TGCCATGGATGGAGAATTAATGGAGGCGCTAATATATCGGCGGTTCCTGCTAATGTAAAT CTGCAAACTACCGAAAATCATATGGGGCATCGGTTACACCAATCGCTGACACAGAAGAGT AACAATATCAACGGTTGCAATAGAGTTTCCGAAAAAAGCTTTGAAGAACCATTCTCGAAC TTACCTTCACGGCAACCTGTCGATATAGAATTTAAGGAGCTTTCACTCACCGTGAAAATG GGTTTTAGAAAAGAGCATAAAGAAATTTTACAC…
>Unigene2908_Z
GCACATCATTCCATACGTAAAATAGCTACGAATGTATTTTTGCATTTGCATAATTTGGAT TTGGCATTTCATTTGAATAAGCAAACTGGCGCTTTATCGAAGACCATTGATCGTGGTTCG CGTGGCATTAATTTTGTACTCAGTGCTATGGTATTTAATATTGTGCCCACAATATTTGAA TTGGCATTGGTATCCACAATATTAGGCATTAAGTGTGGTCTTGCATTCGCTGGAGTATCC ATGGGCTGTGTTGGTGTATATGCTGGCTTTACATTAGCTGTCACACAATGGCGCACT
>Unigene3124_Z
TATGGTATCTCTATGATGTATGGTGGTATTTTAGTAGCCGATAATGGATTGCCTTATGAT AATGTTATAAAGGTTGCCGAAGCGATTCTCCTAGGATCATGGATGCTTGGTCAGGCGCTC TCATATGCACCAAATATGAGTCTTGCGGTACTCTCTGCAGGACGTTTACAAAACCTCTTT AATCGTATTCCTTTAATGCATAATCCTGCAGATAAACCTTACAACACAACATTAAAAAGC GAAGGTGATATTTCCTACGAGGATGTAAATTTTCACTACCCCAACCGCAAAGCAATACCA GTTCTTCAAAATCTTAATTTAACTATTAAAGGTGGCACAACCGTGGCCTTAGTTGGACCA TCTGGTTCAGGTAAATCTACTTGTATACAATTA…
>Unigene3383_Z
GGTAAATCAAGTTTAATGAATATTTTAACCGGTCTCACAAGACATGGAGTTAGTGGTAGC ATTAATTTTGGTGAACCAGCTCGAAAAACGCGGAAACTTTGTTGTTATATAATGCAAGAT GATCATTTTCATTCATGGTTCACAGTCGAAGAGACAATGCTGCTGGCGGCTCAATTAAAA ATCTCCAACGATTCGATGAATTTAAAAGAGAAAAAAATGCTTATCGAATATCTATTGGAC ACCCTTAAACTTTCACAAGCTAAATTAACGCGCACAGGAAATCTGTCAGGGGGCCAAAAA AAACGATTATCAATTGCTTTGGAATTAATTGATAATCCGGCGGTGCTATTTTTGGATGAA CCAACAACCGGTTTGGATAGCTCAGCCTCATTT…
>Unigene3395_Z
ATGGAACATACCGCTTGTTTTAAGCCATCAAAAGATGTTGAATTTCAAGATGTTTACTATACCGTTAAGGAGCGCAAGCATTTTATTAAAGTAACTGGTACTCGACAGATTTTACGCGGCGTTAGCGGCAGCTTCCGCAATGGTCAATTATCAGCAATAATGGGTCCTTCCGGTGCGGGAAAGAGTAGTTTATTGAATGCTCTCTCTGGTTTACGCACCTCCGATGTTACCGGACACATCAAAATCGAACGTAAAGGCTCGTGCTACATAACTCAAGAAGATGATCATCAGACACTACTTTCCGTCGAAGAATTAATGACGCTTAGCTGTAATCTTAAGCTACCTCATTGTAAACGTAAAGCAGAGATAATTACTGAAATATTAGAAAACCTACATTTA…
>Unigene3689_Z
AATACCTGCAATAGCGAAGTACTTCAAATCTTACCCGAAAGCTTAAGATATGCTCTCATA CCAAAATGTCGTAATATGGTACCATACTTTGCTTACAAGGAACCCGGCATATTGTTGGAG ATATTGTATTTGGGCGGAACTGCTGTAATCTTCTTCCTTATAATTATTACGCGTGAATAT GGCATACTTGATGAAATTATTTTCTTGATTCGAAAGAAGGCATTTAAACCACCACCACCT CCTCAAGATGGCTATTTTGATGATGATGTTGAGAATGAAAAAAATCGCATATTGAAAATG AGCGAAAAA
>Unigene3860_Z
ATGGATGAGTTTTGCGGCTCCAAGTTTTGGGACGTAAATCAAACGTGGTGGGCGAATGATCCAGATTTTTCAAAATGTTTTGAAAAGACCGTACTAGTATGGGTTCCCTGTGCTTTTTTATGGGTGTTCTCCATCTTCGATTTCTACTATTTGAAAACAAGTTTAGATAAAAATATACCTTGGAATAAATTAAATATAACTAAATTAGTTGTAAATAGTGCTTTGCTAATACTGACGGCTGTTGATATAATTATGGCATTAGTAACGATGAGCAATGAAACTTCGAAAATTATCTATCCCGTTGATATTTGGACGCCGGTTATAAAA
>Unigene5325_Z
GGAAGTGCTGTGAGCCAGTTTTCGGAGCTTGTTCGCCGTGACTTCACGGAACTCATACGTAATCGCACTTTCATTATCACATCTCTTTTCCAATCATTAATCTTCTCATTGGTGGCTGGCCTTATTTTCTTCGGTGTCAGTTCAGATATGACGGGGATTCAGGACCGTGAAGGCGTTCTTTTTATGGTTGTTATAAACCGTGCGATGGGACAAACCTATACGATGATGCACCGCTTTTATGACTTCAAGGCGTTATATATACGTGAACAGCAAGTTGGCTCATACCCGCCACTCCTCTACTTGCTGTCCAAGACGATCGTGGAAACTCCCTATCGGTTATTGTTTTGTCTTGTCGAATGCGCAGTTGTT
>Unigene5639_Z
ATACGAGTGTATGACATACTTGATACTGCGGACGAAATACAAAAGTTACAAGAACAAACG AAAGGTGTGGTTCCTCTCGAGTGTCACTGGAACATTAAATTAACTGATGTTTCTTTCGCC TATCCGACACGTCCCGAGGTTGCAGTGTACGAGAAACTCAGCCTAGAGATAAAACCCTCG CGATGTACCTGTATTGTGGGGAGTAGTGGTTCTGGTAAAAGCTCATTGGCAATGCTTTTG ATGAAGTTGTACGAACACTCAGACGGAACAATAACTCTGGATGGAACGGACCTTAAGAGT ATTGACACCCGCTGGTTACGGAGCAAGGTTGGGTATGTTGGACAGGAGCCGGTATTATTT GGGGGGACAATTGCGCAGAATATTGCATATGGG…
>Unigene5640_Z
GCGACGAAAGCTAATGCCCACCAGTTTGTCACCGCCTTACCTGAAGGTTACAATACTTAT GTTGGCGAGGGTGGACGGTCACTTTCTGGTGGTCAAAAGCAACGCATTGCCATTGCACGG GCTTTGATGCGTTCTCCCGGCATTTTAATCCTTGATGAAGCCACATCTGCACTTGACAGT GAGTCGGAGATTGTGGTGCATGAAGCCGTCAGTCGGCTCATTGAGGATGCGAAGAAGGGG AGTGAGAAGCGAACAGTACTTATGTTTGCCCATAAACTTAGTATGATACGTAAGGCTGAT CACATTGTTGTCTTGGAGAGGGGTCGAGCCGTAGCGCAGGGAAGTTTTGATGAAGTTCGG ATGCATCCTCTTTTCTGCCAACTTGTGGGACTG…
>Unigene8611_Z
CATGTGCCAGTAAATGGTCCAGTCGAAAGAAACGTAGTACCAGGCTGGGTGGAGTTTCGT GATGTGGACCTGCGTTACCGTGACGGGTTGCCGCTTGTGTTGAACAAAGTCTCTTTTCGT GTGGACCCTGGGCAGAAGGTGGGCATCGTTGGCCGCACTGGGAGTGGCAAGTCGACCCTG CTGCTCACTTTCATGAGGATGGTTGATACGTGTGGTGGTGAGATTATTGTTTCTGGCCGC CCAATAGCATCGTATGGACTGCGCGAGTTGCGTCAGCTGTTCTCAATGATCCCACAAGAT CCGGTGCTGTTCGATGGGACGGTGGCATCCAACCTCGATCCCTTCAGCCAGGCTACACCA GAAGAGGTGTGGCGCGCACTGGAGTTGGTGGGA…
>Unigene10028_Z
ATGCCAGATAAGGATAATCACTTGCGAATCGGCATCGATTTAGCGAATATTGAAGCTCCGGTTACCAACAACGCGTTAAATGGAAATCAACCGGACCAGCAACAGTTCAAATTGCAATTTAACAATGTTACTTATGTCACCAAACAGAATAATAAGCTGACTACAATATTAAATGATGTGTGCGGAGAGTTCAAATCCGGTTGCCTTACAGCTATTTTGGGACCATCTGGAGCGGGTAAAACATCGATTCTTAATGTTCTGTCTGGTTTCAAAGCCAATGGTGTTACGGGTCAATTCATATTTAATGATGAAGAGCGAAATATCTTAACTTTTCGAAAAACATCATGCTATATTCCACAAGAATTTGCATTACTAGATTTACTAACAGTACAAGAGACA…
>Unigene11334_Z
ATGGATAGTTCACGTAAGCCGGAAAAATCGAATCCTCGCCGCCATGCAAATGTGCTATCA CAATTACTTTTTGTTTGGTCCATACCATTACTTTATAAGGGTTGCAAACAAGGACTTAAT ACTGAAGACTTAACCAAGTGCCTGCCAGAAGATAATTCTGAAAATTTAGGAGATCGCTTA GAACAAAAATGGTACAATGAAGTGGAGCGGGCACATTGTAAAGGACGTAAGCCTTTACTA CGTAATGCTATACTTCGAACTTTTTGGCTACAAGCAGTCATGGATGGTACAATATCTCTC ATTTACATCATAATTAAATCACTCATACCAGCAGTGCTTGCTCAGTTATTGATGCAATTT CAAAAACAAGTATCTGAACCATCATCAATTGTG…
>Unigene12931_Z
GACCCTCTTTTCCAGGACCTTGAACTTGGAGTAGACATGGAATCACGTATCTGTCTTGTT GGACCGAATGGTGCAGGGAAGACAACCCTGACAAAGCTAATGTGCCGTGAGCTGGAACCC ACAACTGGTTATGTTGCTAAGAATGCTCACTGCATCATTGCCCGTTTCCATCAGCACTTC GTGGATCAAATCGATTTGTCCCTTTCGCCGCTAGAGTGGATGGGACAAGAGTACCCAACG GTGACCGACCCCAATATACTGCGCAGCGCGCTCGGACGATTTGGTGTATCTGGCAAGCTT CAGATGACACCCATGAACACCCTTTCGGATGGCCAGAAGTCAAGAGTGGTCTTTTCCTGG ATGGCATTCAAAACGCCTCACTTGATGATTCTT…
>Unigene13822_Z
CTGGACCCAATATATTTGGAGAAACGCCGCGACTATATCGTCAACTTCCCCTTTTCCGAG CCGCCGGAACTGCCAGATGGTTACATAGTAAAGCTAGAGGATGTCTCGTTTAACTATCCT GGAGGTCCGGTTCTCTTCCACAAGGTTAGTTGTGCACTTTGGGCCGACAGCCGTATAACA CTTTGCGGCCCCAATGGCATCGGAAAAAGTACACTGCTGAGCCTCTTGACGGGGCAATTG GAGCCCACGGAGGGTATTATCACGATGAATCGAAAAGTCCGCATTGGTCGGTACAATCAA CACTTCGTTGACAAGTTGCCCCTGGAAAAGACATCGGTGGAATTCATTCAATCCCTTGGA ATCCGCGAGGAGGACAAGGCGCGACGCCAGCTT…
>Unigene13937_Z
GCTGATAAGGCGGTGGCTCGAGCTTCGGTTATTTTACGTGGTTTGGGTTTTGATGCAGAT ATGCAACAAAGGCCAACAAAATCTTTTTCTGGTGGTTGGCGTATGCGTTTGGCATTAGCA CGTGCACTATTCTCCAAACCAGATTTGTTGCTGCTCGATGAACCAACTAACATGTTGGAT ATTAAGGCAATTATATGGCTTGAAAATTATCTGCAGTCATGGCCAACAACGCTTTTGGTT GTCTCTCATGACCGTAATTTTTTGGAAACTGTGCCAACAGATATTATCCATCTACATTCC CAGGCATTGGAAGCTTACAAAGGAAATTATGAACAATTCGAGAAAACGAAGAATGAGAAG TTAAAGGCCCAACGACGTGAATATGAAGCTCAA…
>Unigene13455_Z
ACAGCAGTTGTAGGACGTAGTGGCTCTGGTAAAACCACAATAGCCACATTATTATTACGC CTCTATGATCCTTTACAAGGACGTGTACTACTGGATGATATAAGTTTAAGAGATTTAAGT CCACTTTGGTTGCGTAGTTTCATTGGTGCTGTAAATCAGGAACCAACTCTATTTTCTGGC ACAATACGCGACAATATACTTTACGGTCTTAAACCTGGCATAACTATTGGCGATGCAGAA TTCGAAGATGCTATCAAGAAAGCTCATGTCGATGAATTTACCTCACAGCTACCAAATGGG CTTAATACTCTGGTGGGTCAACGTGGAATGATGCTTAGCGGTGGACAAAGGCAACGCGTA GCCATAGCAAGAGCACTTATTAAGAATCCAGCA…
>Unigene14305_Z
TCAGTGACATTTAGTTTTACGCTTATTGGTACTCAAGCATTTAGCGGTAGTGTTGGTTTG GCTATATCTCAGGCTATGATTCTCACCGGTATGGTACAGTATGGCGTACGACAAGTGGCT GAATCTTTGCAACAAATGACAAGTGTGGAACGTGTTCTAGAATATACTGATCTCGAACAA GAACCTGATATTACAAAACAACCACCTACAAATTGGCCATCACAAGGCCAAATCGAATTT AAAGATTTAACACTACGTTATGATCCCGATAATGCACCGGTGCTGAAGCATTTAAATATT ACCATTGAACCTAGTTGGAAGGTGGGTGTGGTTGGACGTACAGGTGCTGGTAAAAGTTCA TTGATAGGTGCACTCTTTCGTCTCTCACATCTT…
>Unigene16282_Z
TTTTACAGAGCCGCTGTGATAGATAAGCGGCTGGAGGCAGTGGACTCGGTAGTCACGACG TATTGCGCTGAATTTGCCGAACATTTTACGGAACTCCCCTATTACTTCGTGCTTCCGGCA CTCGGTTCTGCTACATCTATGGTCGCCCTCATACGACGGGTTGGTGCCGGTGCATCTGCG GCTGCGTGTGGTTTAGTTTTGGCGTCTGTCCTTCTGATGAAGAAGTTTTCACCGCCTTTT GGGAAAATATACGCGTCTCTGCTGTCAAAGGAGGATGCTTACAGAAGAATGCTTTCAAAT AGTTTGAGTAATGTAGAAAACATTGCTTTGCACAGGGGTGGTGAACACACTAGGAAGAAG CTTGACACCCAACTCGGCGTGCTGAAGGGTTAT…
>Unigene17747_Z
TGCATGTTGACCGGCGGCGTTGCTGCTATACTTGCAGCCTCTGCAGGGTTGCGGTCTAAC AAACCGCTCCCACTGAAGGCTGAAAGATCAAAACCAGCGAGCAGTGTGAACGGGAAGGAA GCGCAAGCACAGGACAAGGTGAAAGTTCAGTCGTTTGCTGCAGCAGTCCGGCGCTTTCTT GCCTTACTTGAGATTGCCATTCCGTCCATTCGTTCACGGGAAAGTGGAATGCTGATGATA ATTTCTCTCCTCCTCATTTCGAGGACGTTTCTATCGTTACGTATCACCAGCGCTGCAGCG GCGGTGGACAAAAGTGCTATAAGCGGCAACCCCGCTACGGTGGTGCGCGTCGTTGGATTG CTATTGTGCTGGTTTGCTCCCGTTGCATTAGCG…
