# Supplementary material for: De novo transcriptome analysis and identification of genes associated with immunity, detoxification and energy metabolism from the fat body of the tephritid gall fly, Procecidochares utilis
Source: PLoS One. 2019 Dec 17;14(12):e0226039. doi: 10.1371/journal.pone.0226039 (PMC6917277; doi:10.1371/journal.pone.0226039)
Supplement: S6 Table — (XLSX) [file pone.0226039.s006.xlsx]

## Sheet: Sheet1
S6 Table. Number of serpins, PGRPs, lysozymes and lipases in other insects
Number of serpins in other insects
Name	The number of serpins unigenes
A. mellifera	7
G. morsitans	10
D. melanogaster	29
T. castaneum	31
B. mori	34
P. xylostella	25
Number and class distribution of PGRPs in other insects
Classification	D. elanogaster	T. castaneum	A. gambiae	B. dorsalis
lysozyme	6	5	4	3
PGRP-S	7	2	3	2
Total	13	7	7	5
Number and class distribution of lysozymes in other insects
Classification	R. speratus	B. mori	G. mellonella	D. melanogaster	A. gambiae	A. mellifera
lysozyme	8	1	5	8	4	0
lysozyme-like proteins	1	3	0	3	4	2
Total	9	4	5	11	8	2
Number of lipases in other insects
name	The number of unigenes
A. mellifera	26
A. gambiae	51
D. melanogaster	56
Rhodnius prolixus	31
