# Supplementary material for: De novo transcriptome analysis and identification of genes associated with immunity, detoxification and energy metabolism from the fat body of the tephritid gall fly, Procecidochares utilis
Source: PLoS One. 2019 Dec 17;14(12):e0226039. doi: 10.1371/journal.pone.0226039 (PMC6917277; doi:10.1371/journal.pone.0226039)
Supplement: S7 Table — (XLSX) [file pone.0226039.s007.xlsx]

## Sheet: Sheet1
S7 Table. Unigene sequeces for serpins identified in Procecidochares utilis transcriptome
>CL447.Contig1_Z
ATGTTACTACGTAAAGCGCCCTTAATTTATCTACCAACCATTTTGAGCATTATAATACCGTTAACATTTAGTGAAATATGCATTAAATTGGAAAACACAAATGCCATAATACAAGCAAATAATGCACAATTCCAAAGCATATCTGCAGGCGCTGAAAAATTCAGTTTAGAATTATTTACAAAAATTTCCGATGCAGCAGGTAATGAAGATTTTATGATTTCACCGTTTTCGGTTTGGGCATTATTATTGTTGTTGGTGGAAGCGGCATCGGGCAATACATTACATGAGCTACGCACTGTCTTACACATAAATGAGGATCTTCGCGTGTTGCGTCAAGCATTCAATGTAGTGCAACAATTCTTAAGGCAAAAAACATCTACAGTAGATGTGGAAAATTTA…
>Unigene8188_Z
CAAGGTAATGTTATCATTTCACCATTCTCCGTACAATTATCATTGGCATTGTTAGCTGAAGCTGCGGGAAACGGTTCACAAACCCAACAGGAACTTTATAGTACACTAACAAATATCAAAAAACCTGAAAATTTGCGTGGTTTCTATAAGAAAACACTAACTGTGCTAAAGAAAGAGAATCCATTCTATATATTAAATATAGAAACGAAATTATTCACTGATATCGTCATTCAACCACAACAACGTTATGCTGCCATGTTGGATAATTATTATCAAACCGCAATTGAGCGTTTGACATTT GCGAATGCACACGAATCAGCTGATGCTATTAACACTTGG
>CL1019.Contig2_Z
ATGGCAACAAGAAATAGCTCTTCCTTTACCGAAAGTTTGAACCTCTTTGCTAATGACATTTTTAAAGCGATCGCGACGGAGCGCACAGAAGAAAATATAATTTTTTCACCGGCATCAATACAAAGTTGTTTAGCATTGGCCTACCTTGGCGCCGAAGGTAAAACTGCCCAACAAATCCATAAAGGACTTCAATTGCCAACAAAATTAAATAAATCTATGGTTGCTGAAAGTTATTCAAGTTTTATAAAAGAACGCTTTAACACCATGCAAAATGAAAAAGAGGATACACCAAAGATTCGGCTAGCCAATCGTCTATATGTAAATCAATTACTTCATATCTCAACACAATATAATGAGCTTGCCACAAAAAGCTTTGGCACCAAAGCAATACCCACAAAT…
>Unigene1929_Z
ATGGAATTGCGTCGATCAACTTTGTTTTGCATTTTGGTGTTTGTTATTGTTGGTCTCAGTGTCGTCACTGTGACGGCTAGATCGCGTGGACGACCAAATATATGTTTGCAGCCACCACCAAGGTCAGAGGGTGTTTGCACAATCGAAATCGAAGGTTTCTATTTTGATCCGCGTACAAATGATTGTCAAATGTATGTTTTGGGTGGCTGCCGTACAATACCCGGACAGAGTTTTGGCTCACGCCAGGATTGCTTGGACACTTGCGTGCATTTAACACGTCGCATACAGGATTTATCAACGTATCAATGA
>Unigene4847_Z
TTCGATATGCGTCGCATGAAATGCGCCATGTTCTATTTTGGCGGTTGTGCGGGTAACATCAATAATTTCAAAACTTTAGAGGATTGCAATCGAATATGCCTGGATGGTTATGGTGATTATGACAGTCCAAATGATGTTGTGGTGAGCAACAATAACAAAGTAAACGGACGTGATTATCGCAGTCGTGGCAATGTTATTACAAACAGCAACAACAACAACGCTAGAAATTCCGGCAGCAGCAGCAACAGCAATCGCGATGTCAACAATAGCATTAACATAAAGAATAACAACACATCGGTA ACGAGTTTCGGTGCTGGTGTTGATGTTAACAGTTACAAGAACAATTATAACAAATACAACAGCAACATCAAAAATTACAACACCAATCCGGGTAGTAG…
>Unigene11611_Z
AAGCATTGCCAATCAACACGAATGTGCCGTGAGTCTTGTTGGCGTGTTGCACGGCCCACCTGCGGTTCTGATGGCCGGTTATATGCTAGTCCATGCAAAATGCGTGCATATAATTGTGGCAAGCATATTTTCGAAGTTCCGCTATCATTTTGTATGTCGCATGAACGTAATAGTAATGGCAGCAAAACTGCAGACAACTGTCCCACCGAGTGTACGTCAACTTCAGATGCGCCTTCACAATATGTTTGCGGGAGCGATGGGAATATTTACTCATCACTATGTGAATTAAAGATGCTTAATTGTGGTCCCCAACGCAAACCGATACAAAAAATGAGTATGGATAAGTGTAAAACTCGGTTGAATCGATGCAATCAATTGCCTCCTTGCAAGGATTTCATA…
>Unigene14865_Z
ATTTTTTCACCAGTTAGTATTATGTCTTCAATGGCTTTGCTATTGTTGGGTTCAAAAGGAAAAAATTATGAAGATTTAAAGCATATCTTTCGTTTGGATTCGCCAGAGCTAAGAGATGTCTTTAATGCATTTCATATAGAATTTGGTGCTATGATGAAGGAAATGCAAGAGAATTCAATTGCTTTACAATCAAGAAATCGTGATAATTGGCGTAATACAAATGTTGCTTATAGCATGCGAACTAAAACTAAAGCAAATAATAAGCAAACCCCCGCAGGGGATAGTTTGATAAAGATTGTGAATGGACTTTTTGTTAAAAATGGTTATGAATTGAATACAAATTATAGGAACATTATCAATTCCATATACAAATGTGACGTCATGCCTTTGGATTTTGAT…
>Unigene16849_Z
ATGACGCAATTAAGTATAAAATTGTTACCGTTATTTGTATGCCTCATAGCGCCACCATGCGCCATTTATGCTCAACAAACTTGCCAACTTGGCAAAGATATTCCTAATCTACCACGTACCATTCGCTACGATCTTTATCGTGGTCAACAAAATTTCACAATTACAATGTTACAAGCCATCAATAAAGCAACACCAAATGAGAATGTATTCTTTTCACCATACAGTACATATCATGCTCTATTGTTAGCCTATTTTGGAGCACGTGGTCAAACTGAAACTGAATTAACACAAGCATTATCATTAAAATGGGCTACAAATAAAAATCATGTATTAAGTGGTTATAATTTAGAAAAAATGAATCGCTTAACGCGTACAAAACAAATGCCATTAAAATTTGCT…
>Unigene19953_Z
GCTATACCGGTTTGCGGCTCCGATGACATTATATATGCGAACATATGTGAAATGAAGAAAAAAACTTGCTCCCGAAATGGGTCAAACCCGGTGAAGGTCGTCAAAGATGGCTGCGAACGAGCACGCGGCTCCGAATGTAAGCATCGCTGCCCAACGGATAAGGATCTAGTTTGTGGTACTGATGGGCATACATATTTAAACCGATGTATGTTGCGAGTACAAGCGTGTCGAGTTGGTATTGCTGCAATTAGCATATCTCACGTGGGTGCCTGCAGTAACATTAGCGCTATACGTGAATCATGTCCTGTAGATTGTAAGAGTGCACCCAAAGATGGACCAATCTGCGCATCCGATGGCAATGTATATAATTCAACATGCGAAATGAAACTAATGACATGT
>Unigene18541_Z
ATGGAGACCGTTAAACATTCCAAAATATTGTGGATTTTTCTCACTTTGCTTACTATTGTCGGAGCAGATCACTTACCTACGCAATCGTATTTATCGTCTTACCTACAACAGCAACGATATGAAGTGCAACACCAAGGAGGGGAACAACTTGAACAAACTAGTCGACAACGTGGAGAACCTCAAAGGGACGCTAGAAATAAAGATGAACAGTCTCCCGTGAAGGAGCCAGCTCTAGAATGCCCAAAGCAACATCAGCTGACGAATCCAATCCAGAGTTTGGCAGACGGAAACTACAATATATCACCGATACCACCAAAACATGCCTACACACTTTTACAAGCGCGGCCACCTCAATCAGCAACATTTTCTTCGAATACAAATACTAAACCAATATGGCGC…
>CL768.Contig1_Z
GCAAAAAGTCCGATTTGGGTGTCTAATATATTATATGCCAACATTCATATCGCAGAAAGGTTTACAAGGAAATTGAAAAATTTGCAATTTGTATTTTGCGATGAAGATGACAAAAACACCATCAGCAACAACAACACAAACAACAAAAACAACACAAACGACAGTAAACAGAGCGAAAGTGATTACAAATACATAGTATGTGCAATGGAAAGTAACACAACTACAATACATAATACCAACAACACCAACAATAATCAACAGAAATACAAAGACACCAACATTCATAATTTGAAAGAAAATAAAAACAACAAAAAACGTAACGAACTAATCAATGCGGTGCGTATAAATTCACGTTGGGCGCACAATTTTCAAAAGCGTGACACACACAAACGTCAATTT…
>:Unigene219_Z
ATGTCTGATTTGAATTTACAATTCGCTCTTGGTGGTGCTCAAGTAGCAATAGAACTCTTTGAATTACTAGCAGGAGAAGGTGTACAGCAAAATATAATATTTTCGCCATTTTCAGTACAAACTTGTGCTGCATTAGCATTTGCCGGTGCAAACGGCGAAACTGCCGATCAAATAGCTGATGGGCTAAAATTTTCATCGAAGCGACATCTTGAAGTGGCTAAAACATTTCACTTCATTTTTGATAAATACAAAAGCAGCGAATTGCTCAAAATTGCTAATAAAGTGTATATGCAAGAGGGGCAGCAATTGAACAGCGCCTATAAAGCCCAACTAAAAGAAAGCTATAACGCCGACACAGAAAGTATTGATTTCGCTAAAAGTGAAAGTGCTGCCGCAGCT…
>Unigene1376_Z
ATGGAACACAATTTCTTAATTATGATAAGCATAAAATGTATGATTTTAATTTGCTACTATATATCTGTGGCGTTATGTGATACTATACCAGCGGCTACACAAGGAACACTTACACCAACACAACCACAATTTCATATACCCGATGGTATTTTCTTAACACAACCAAACATAAATTATAATCCAGCTAATCATTTTGGTGGTTTTGATGATTTCGATGATTATGTTCCATATCGCAGTGACACATTGGATCACTTTTCATGGTCTTTGTTGAAGTCGGTGTTACAGGAGGAACAAGGTAATGTCATCATTTCACCATTCTCC
>Unigene2455_Z
ATGTTGATATCATTTATTATAAAAATACTTCGGAATCAATCAAAAGATTTTATTCCTGTGTGGAATTACAGATACCAAATATTTTTCGAATTTGGCATCTTTTTTGTCATCGTTCCTCTACTATTTACACAAACAACCACAGTAGGAGCAACATCAAACATGTCAAGTCCCGAGCAAGTGTCAGCATTAAATGAATTCTCCCAAAAATCATCGCAATTTGCGGTTAAGCTTCTCAATTTCATGTACCAAAAAGATCCAAATATAAACATTATTTATTCACCATTTTCGATAGAAACATGTGTGGTGATGGCACGAATTGGTGCCACTGGTGAAACAGCTGCCCAACTCGATCGTTTACTTGGTCTGCCAGCGAACGATATAACAGCCATTGGTGACACA…
>Unigene8189_Z
GTTATGCTATTGGCTAATGTATTATATTTTAAAGGCATTTGGCGTCATTCTTTCACCAACAGTTTTCAAGGTACTTTCTTTCACTTACCAACCGAACAAATACGCACCGATTTTATTGAACAAACTGAATTCTTCTATTACTATGATGATGAAACATTGGATGCGAAAATCTTACGTTTACCTTATAAAGGTAAAAAATTCTCAATGTTCATTTTATTACCAAAAAAATTGGGAAACATTGAAGTTTTAATACAAAATCTAGCCAATGATCAATTTAAACGTATGCAATTCGCCATGGAA GAGGTAAAGGTTAAAGTAACAATGCCTAAGTTTAAATTTGATTTTGATAAAAGTTTAAAAGCAACATTACAACAATTGGGTATTAAAGATATATTTAC…
>Unigene8408_Z
ATGAAATCGCTATTACTTTTTACAACACTTCTCATAATGAACGATGGCTTCCTGCAAACCATGGCCGCCACAGTTGGAGATCAAGGTAGTGAAGATACTGAACATAATCTCTTTGCTGCCGATATCTATCAAGCTGTCGCTTTGGATCATTTAACTGAAAATGTAGTTATTTCACCTGCAGCTATACAAACTGCAATGGCCTTGGCTTTCTTTGGTGCCAAAGGTCGTACAGCCAATGAAATTCAAGCTGGTATACGTCTTGGCTCCGCCAACTCCGATGAAGTGGTGCGTCGTTTTAGCGCCTATCAAAACGCTTTTACACGCAGCAATAATTTGCGTTTATTCAATAAAATCTATATAAATGAGAATTTAGAATTCAAGGCAAACTTTAGAGATACA…
>CL1019.Contig1_Z
ATGGTTTCAATGCAAATTTATTTTTTTATATTGGCGATTCTAATCTGTACTACAAAAACAAATATGGCAACAAGAAATAGCTCTTCCTTTACCGAAAGTTTGAACCTCTTTGCTAATGACATTTTTAAAGCGATCGCGACGGAGCGCACAGAAGAAAATATAATTTTTTCACCGGCATCAATACAAAGTTGTTTAGCATTGGCCTACCTTGGCGCCGAAGGTAAAACTGCCCAACAAATCCATAAAGGACTTCAATTGCCAACAAAATTAAATAAATCTATGGTTGCTGAAAGTTATTCA AGTTTTATAAAAGAACGCTTTAACACCATGCAAAATGAAAAAGAGGATACACCAAAGATTCGGCTAGCCAATCGTCTATATGTAAATCAATTACTTCA…
