# Supplementary material for: De novo transcriptome analysis and identification of genes associated with immunity, detoxification and energy metabolism from the fat body of the tephritid gall fly, Procecidochares utilis
Source: PLoS One. 2019 Dec 17;14(12):e0226039. doi: 10.1371/journal.pone.0226039 (PMC6917277; doi:10.1371/journal.pone.0226039)
Supplement: S8 Table — (XLSX) [file pone.0226039.s008.xlsx]

## Sheet: Sheet1
S8 Table. Unigene sequeces for peptidoglycan recognition proteins identified in Procecidochares utilis transcriptome
>Unigene11312_Z
ACAAGACTAAACTATTTTACTTTGACGACTTCATTTGCTTGCAGTTTTTCATTAGATAAGTTCATTTTAAAAATGAAAAACAAAACGCTATTAATGCTATTCGTGCTAGTCTTCTTATGTGGCAATGTCGTCTTCGGTTTAAATATTATTTCAAAATCGCAATGGGGTGGACGCGTTGCTAGTTCTACAGCTGATCTACCCAATGACTTATCCTACATTGTCATTCATCATACAGCTGGTGCAAATTGTTCTACATTCACGGCATGCAAACAACAAATGAAAAATATTCAACATTATCATATGGACTCTTTGGGTTGGGCTGATATTGGCTATAATTTTTTGATTGGTGGTGATGGTCAAGTGTATGAGGGACGTGGTTGGAATAAGGTTGCTGCTCAT…
>Unigene16020_Z
ATGAAATTGTTGTTTAAAGTGAATTCAGAAAAAGCGCGCAAACGCTATGGCATCTCAGTGAATACGCCCGCATCATCATCAGCGATTGCAGCAGCTGCGGTCACAACAAAACGTATAAATCAACAAAGAAATAATTTATCTACCTCCGTATTTCAAAATCTTTCAACATCCTCAAAACTTTTAATTGTACTCATAATTGTTATAGTAATTGTTAGTGGAATATTTATTTACATAGAGGTGCAGCAAAGCAACAAAAAGTCAGCGCCTGGACCAATATTGTTTGGAAATAGTTATGAGCATGGGACATTTCCCAATTTAGGAAATGGACATCTTGTAATCGATCGCGATCAATGGGGCGCCTCGGAGTTGGCTAAAAATTTACAAATACCACTTAAACAT…
>Unigene18716_Z
CATACCGCAACAACAAGTTGTGATAAAAAAATTGACTGCGATGAGAGAGTTCAAAGTGTACAATATTTTCATATGCGTTCAATGAATTGGGGTGATATTGGCTATAATTTTTTAATAGGTGGCAACGGTTTGGTATACGAAGGACGAGGTTGGAATAAAGTTGGTGCACACACAAAAGGGTTTAATAGAGATAGCATTTGTATAGCATTTATTGGTACCTATAATGAAGAATTGCCAACGGATAATGATTTACAAGCAGCTAAGCTATTAATCGATGAAGGTGTTAAGTTAGGTGCAATCGCAAAGGACTACAGACTTTATGGTACGCGACAGCTTAGTGCCACTGAAAGTCCTGGCAAAGCTCTATATGACATCGTTATTAAATGGCCACATTGGAGT…
>Unigene23681_Z
ATGCATTTAATGAATGATAAAAGAAATAACTCAAGGGATGATGGAAGTGCATATTTGAACCAAAAACTGATACAAGTGAATCAAAGTGCTTATTGTGATAAAATATTAACAGAATCAGAAAAATTAACAACACCCACATTGTCTGCTGATAGTTGCGATTCATCAACTGATTCTGGTGTTATTATTACCGACAACAGCAGTGCATATGAAAAACAAGGTAACCAAGTCAATGACGAAAATATTATTAACAATATAAAAAACAAATACAATCGCACAAGTTTTAACACAACAAACCCTAACAGCAGCAGCAGCAACAACAATATTATCGACAATACAAATGATAATAATGAACGAAGACATAGTAAAGACAATTTGAATTCAAATAAAAGTTCAACCATA…
>Unigene23682_Z
CAACCACCATCGGCAGAGCCAGTGCATCTGGCAACACCTGTTCGGATGGTTATTGTACTGTCGACTCTCACTGAGGGCTGTCAAACGCAGGCCATGTGCGTCTATCGTGTACGCATGACACAAACTCTAAATATCGAATCTCAAAATCATGATGACATTATTTATAATTTTCTTATTGGTGGTGATGGCAATGTGTATGAAGGACGTGGTTGGGATATAATTGGTGCACATTTGCGTGGTTTCAATTCAAAGAGTATTAGTTTGGCATACATTGGAACGTTTAAGAATCAAAATCCATCTGCCAAACAAATGAATGTAACCAAATTATTATTGGAAGAAGGTGTACGTTTGGGAAAACTTTCATCAGATTATCAAATATATGGAGCAAATATGTTGGAT…
