# Supplementary material for: De novo transcriptome analysis and identification of genes associated with immunity, detoxification and energy metabolism from the fat body of the tephritid gall fly, Procecidochares utilis
Source: PLoS One. 2019 Dec 17;14(12):e0226039. doi: 10.1371/journal.pone.0226039 (PMC6917277; doi:10.1371/journal.pone.0226039)
Supplement: S9 Table — (XLSX) [file pone.0226039.s009.xlsx]

## Sheet: Sheet1
S9 Table. Unigene sequeces for lysozymes identified in Procecidochares utilis transcriptome
>CL598.Contig2_Z
GAAATTTATTTGAATCCATTTATTTTTTTTAAGTTAGTAAGTATCTTTGCCAATAGTTAGGATTCATTAATTACATACATACATATGTACATAGGTATGTACTATAAAATATATTTTGTGCATATAAAAACATAAAAAAAACCATATGCTTTCGAAAATCCTCGATTCCCCAACGATTATGCCTATTCAATATTGAATTATATATTAAAGTACATAATTAGATTTCTGATAAATTTTCAATGTTCGACTCGGTCTCACTGTTTTTATGTGGCATGCCAATGCTAAATTTGGTAAATTTTGTGTATTGCGACAGTATGCATTCCAACCGGGCCAATTCTTAAAACCCTCACGTTCAAATATTCTTTTCGCACATTCCACATCATCGCCGATGGTATCGTC…
>Unigene1231_Z
GTCAAATAGAAGTGTTCTACTAACAGTTAACGCGCATAACAAATATTAAATATTAAATTTTAAATATGAAAGTTTTTATATTCGTTATCCTAACTTTGGCTGTGGCCTCTCCAGCTTTTGCCAGAATTTTGGATCGCTGCTCTTTGGCTAAGGAAATGCTTAATTTAGGCGTACCAAAAGATGAATTGGCTCGTTGGACCTGTATTGCTGAACACGAGAGCTCTTATAATACTGACGTTGTTGGTAAACGCAATTCAAATGGTTCCCAAGATTATGGTATCTTCCAGATTAACAACAAATATTGGTGTCAAGCTCCTACTGGTAAATCTTATAACGAATGTAACGTACAATGCACTGATCTGTTAACGGATAATATAAGCGCTTCTGTAAAATGCGCAC…
>Unigene3051_Z
CTTCGCTTATTATCTCGTTCAGCTCTCTATAGCTGAACAATAAAATTTACAAACAATTCGAGAAGTTGTTTCAGTTGCTTGAAAAACGTGAATTTGTGCAGTACACAAAAGACTGTTAGCGGATTAGAAATTAAAAATCAGTTCAAGAAA TATTTATTTTAAGTGTAGTGTATTTAAATTAACCGTTAAAATTATTTGAATTTAAAGAGAAAAAAAGCAAACAATGGCCAACATATTCTACGCGAAATTATTAGTTGCTGTGCTTGTTTGTATGGGCTTAGCGATGCTGATCAATGCACA GGATAAACCAGTCACCGACATTTGTTTGGGTTGTATTTGTGAAGCCATTAGCGGTTGTAATCGTACAGCTACATGTGCTGGTGGCGTGTGTGGCCTA…
>Unigene729_Z
GTGTGGTGTGAGATAAAAGTAGCAGTCGCATGTGTTCAACGTTATGGAGCGGATCGAGTGGGCAAGCGGATTAAAAAAAAAACAAAAAAACAAAAAAAAATCTTAAACAAGTGATTTCAATAAAAAAAACACAATTAATCTCACATATAAAATTGAATTAAATTTGTTAATATATAAATTTCTAAATATATAATAATATTTTCATCGTATCAATGCGTGCCGTACATCAAAGTGCATACAAACCGAAAATAACAAATGAAACACAATTCATAGTGAATATTCGGCCGGTTAATCGCTGTGCAGCCTCTTTATCCACAAGCGTTTATGGTGCTGAGGGCATTGAGGGCGCTGGTGACTCCAGTACTTGCACTACTCCTGTTTCTCCAAACAACGTAGGTG…
