# Supplementary material for: De novo transcriptome analysis and identification of genes associated with immunity, detoxification and energy metabolism from the fat body of the tephritid gall fly, Procecidochares utilis
Source: PLoS One. 2019 Dec 17;14(12):e0226039. doi: 10.1371/journal.pone.0226039 (PMC6917277; doi:10.1371/journal.pone.0226039)
Supplement: S10 Table — (XLSX) [file pone.0226039.s010.xlsx]

## Sheet: Sheet1
S10 Table. Unigene sequeces for lipases identified in Procecidochares utilis transcriptome
>CL258.Contig2_Z
ATAAATCGAATGAGTTTTCAATTTCGTAAAGGCTGTAATAAATATAATTATTCAATATTACATCCAGATAAAATTTGGAATAATCCCGAATTTGATAAAAATAAAAAAGTAATAATATTCGCAACTGGCTGGAGGAATACCATCAATAAGTCGGGTTCACTTCATGCTGTGTACAAGGCTTACAATTGTCGTGATAATGTTAATTTTGTGGCCGTTGATGCAGCAGATTATGTGGACACACTTTATACATGGTCAGCATTTAATACCGAAGCAATTGGTTCTTATATATCTGAGGGTTTA GTGTCGCTAAGTAAAGTTGTACCAATTGAAAATATTCATTTGATTGGTCATAGTTTGGGTGCACATATAATGGGTGCTGCTGCACGTGATTTTTCTTA…
>CL434.Contig2_Z
CCGGATAATGCATTGGCCTATAGTTTTGCTGATGCAGGATTTGATGTTTGGTTGGGTAATGCACGCGGTAATATTTACTCACGTAATCACTCAACTATATTAATAGATAGTCCTAAATTTTGGATGTTCGATTGGCATGAAATTGGTATAATTGATATACCTGAATCAATTGATTATGTCCTTAAACGGACGGGCGAAAGTTCTTTACATTATGTTGGACACTCACAAGGTGGTACAGTTTATTTTGTGATGCTTTCAATGCTGCCTGAATATAATGAAAAAATCAAAACTGGTCACACT TTAGCACCAGCCATTTTTATGGGTAATTCTATGGATAATATTCTTTTGGGTATTGTACCATACGTGGGTAAACCGGGTTTGGGTACAAAATTGTTAGC…
>CL682.Contig2_Z
GTCGAGGAAAGGGAACGACACAACGTGGAAGTTATACATGTTTGGTTGCTTAAGGAATTTTTTACAAAATTATTTAAGGTTTTCAAACATATATACATACATATGTGTGCCGCCATGTTTAAACCTGTGAAAATAAAGTCAAGATTACTAATGGGTTTGAAAAGATCTCATGCCGATCTGACCGTTGCGAAGTTTGTCCTTTTTTATGGGCCAACCCACGCTGATTGCAGCGTTTTCAATCTGGATGATTACAAATCACTGATAGAGGATTCGAAATTCTTAAAAACACAACAAACAGTT TTGTATTTGCATGGTTATTTAGAGCACATGGATATTGAAAGTGTCCGTGTAATTGTAGACGCTTATCTTAAACGAAAACATATAAATCTTATCGTTTT…
>Unigene669_Z
ATGGCCTCCACACGTCCCGAATACAATTCAAAAATTAATTTAATGAACGCCTTAGCACCAGTAGTATATATGACGAATGTCACAGTTCCATTTGAATATATTGTGCGCAAAATCATATATCTTATTAGAGATGGAGCATTTGAAGTTCTACCTCGTACGGATGATTGGAAACTAATTTTCAAGTCGAAAACTACTGAACAGTTGTATATAAAATATATGTTCACTTACTTAGGCGCATTTAACGAGATGTGGAATCCGGAGCTTATACCGGCTATAGCAGCACACGCCTCTAGCGGTTGCAGTTTTAAACAAATAAAACATTATGCACAAGTCAAGGAATCGAACCGCTTTTGTCAATATGACTACGGCAAGAAGATAAATGTGAAACGTTATGGCCAA…
>Unigene1200_Z
ATGAATCTATCATTTGCTGGGTGTGGGTTTTTGGGTATTTATCATGTAGGCGTTGCTGTTTGTTTTAAAAAATATGCACCACATCTTTTGCTGGAGAAAATTGGAGGGGCATCTGCTGGAGCACTTTCTGCATGTTGTTTATTGTGCGATTTGCCGTTAGGCAGTATGACATCTGACTTCTTTCGTGTTGTTAATGAAGCTCGGCGCCATTCTCTTGGACCATTCAGCCCCTCTTTCAATATACAGACTTGTCTTTTTGAAGGCTTACAAAAGCACTTGCCCGAGGATGCACATAAGCGTGTCAGTGGAAGATTACACATTTCTTTGACACGTGTACACGACGGTAAAAATGTCATAGTTTCTGAATTTAATTCGCGAGATGAAGTTCTACAAGCGCTG…
>Unigene1952_Z
GCTTTGGATCCAGCTAGACCATGTTTTAATGAAGGTCTAACACTTTCGGGTTTAATGCGTGGTGATGCTAAATTTATTGATGTTATTCATTCAAATCCTGGTGTTTTGGGTAAACGTGATGTAACCGGTGATGTTGATTTCTATCCGGGTGGACTTGATCCATTACCAAAAGGTTGTTATGATGTTGCTTGTGCTCATCGCCGTTCATGGGAATATTATGCAGAAACAATTTATCCAGGAAATGAAAATAGTTTTATGGGTATACGTTGTAGTTCATTAACAAATCTACAACAAGGTAAA TGTAAAGGTCAAGCATACCCAATGGGTTATGCAGTACCGACAAATTTAAAAGGAAGTTACTTTTTAGAAGTGAATGGTAAATCACCATATGGAAAGGA…
>Unigene2141_Z
CGAACTAAAATCTTTAAAATGAAGTCCATACTATTGATCACTGTGTGCGGTTTATTTTTG TCTTCAATTAATATAAGTATTATATCAGCGCTTACATATGACCAAGAGAGATTGGCTTTG AAGAAATTCATTACTTCTGAAGAGCGCATACGTTCACATGGTTATCCAGCCGAGTCGCAT ACAGTTCAGACAATCGATGGTTATCTTTTGAAACTTTTTCGTATACCTTACTCAAATAAA TTAAATAATCAGCATGCCAAACGTCCAGCAATTCTCTTACTACATGGTTTATTAAGTAAT TCGGATTGTTGGTTAAGCAGCGGACCAGACGATTCCCTAGGTTATATGCTTGCTGATGCT GGTTTTGATGTTTGGTTAGGCAATGCTCGTGGT…
>Unigene4462_Z
ATGTTGAGAACAATTCACCAACACTTTATGGCCAAAAATCATACAATAATCAATCGTTTT TACCGTCAAATAGAATATAAAAAATTCTCAACCCTTTTCCGAAATGAAAAACTTCAAAGC ATATGCAACCCAAAAAAGCTTAACCAACTACTTGCAAGGTATTTACAACAACACACTAAC TCAATATATCGGAAGGCAAGCACTTATTTGGAGAAAAAATATTCCAAAAGTGTGATTGAA GATGCTACATTGGATTTTGTAGATTTGGCACGTAAATATAAATATCCTGTTGAGGCACAT ACCGTCACCACTTCAGATGGCTAC
>Unigene4863_Z
GGACGCACCGCTTTGCATGTGATGGTTGCACGAAATCGCTTTGAATGTGTTGTTACACTA CTTGCGCATGACGCTGACATTGATGTTTTTGATAAGGATGGAAACACAGCTTTACATATT GCCATTGAAAAGAAATTGGTACCAATTGTACAATGTTTAGTTGTTTTTGGTAGCGACATA AATATTAAAAATAAACATGCAAAGACACCACGGCATATGGTCGGTACAGAAACTAGCGGC AAAGAAAGTGAAATTTTGTATATTTTACATTCGGTTGGAGCTAAACGCTGCCCAGAATCA AGTACAAAATGCCCAACTGGATGCAACGCAAAAGGATCCTATCATGGTATACCGCCAGAA TCACCCGAACCGGTTGAGCAGCGTGAACATATT…
>Unigene7594_Z
ATGAGAGTGAATTTAAAGAAAATCTTTAAATGTGTTTTATGGAAAATAAATATTCCTGCG ATAATTGTTTTTCTGATGTTAAATTTATTTGTGTGCGATGTAAAATGTGATTTGACGCCA CGTAATATTGAGCTTAACAATTATCCCGTACAAAAACATTTGGTGCACGCAAGCGATGGT TACCTGCTAAATATTTATCGTATACCACAACTCATACAAACTCATTCAGCAGTTGCCAAC AAAACGAATAAAGTCGTACTCTTACAACATGGCTTCACACTCTCCTCCGATATTTGGCTG TTGCGCGGCCCCAAAGTTGACTTACCCTACCTTCTGGCAGACGAGGGCTATGATGTTTGG CTAGGCAATCATCGTGGCAATCATTATAGTCTC…
>Unigene11488_Z
AATCCCAAGGTATTGGAGTTCATCGATTATGCTGATCATATACATCTTATGTCGCCGTTT CAGCTTGCAATTAAAACTGGAAACATCGAAATGGTTAAGGCATTACTGCCGCTTTGTAAA ATGGAGCATTTAGATAACAATAGCAATTCTGTCTTTCATTATGCTGCGAGCACAACAAAA GAAATTATTAACTTATTAACCGCCAAGAGCACCGAAAATCTTAACCACATCAACTCGGAT GGTTATCCACCATTACATTTGGCCTGCTTGTCAGACAAACCCGATTGTGTCAAAGCGTTA TTATTAGCTGGAGCAGATGTTAACTTAAATGCCAAAAATATGAGTAAAATCTATAAAACT AGTACCCCTACTTCGGTAGCC
>Unigene12774_Z
ATGTATAAAATATCAACGCATAAATATACAACAAGTGTTCCAGACTCAACAAGGATTTTA TGGATTTTAGCCTTCGTCCTAGTACCATCAAACTGTGGTGCCAAATCAGTTTTCAATTAT GGCCAACAATCTATTCCGCCTGCGGATCGTACAACAACAACACCATCGCCGCCAACAATG CGCGATATAGTTATTGGTCCGTGTCGTTGGGTTATCGGACGCAAATGTCCCGATGAAGAT GTACGCTTCTATTTGTATACACGACGCAATCCAGAAGATCGTCAATGTTTACATATTGAT GGAACGGCAGACAAATCAAATTTAACCAATTCCAATTTTAATCCACGTTATCCAACAAAA ATTATTATACATGGTTATAATGCGGATATGTTT…
>Unigene15684_Z
AGAGTAATGAAGGGAGTAATGCTTATATTATTTTTAGCTGCAGCAGCTATGGCCATTCCA ATTGAAGAGTACAGAATATCTGGTGAGGGTGGTTGGTATGTGCCTACAATGGATGGATCA CTGGAATGGGTAACGGAGGCAGAAGCTAAAGAAATGGAACAACAAATTAAAGGTCGTCGT TCTGTTGTCGTTCATTTCAATTTATACACAAGAGAAAATCCAATCAATCCAATGGTCATA ATTAGTGGCAACTCTAAGTTATTAAAATCATCTCAATTTAATGCAAATAATCCAACTATA TTCATTATTCATGGTTGGCTATCGGATGGCAATACCAATATGAACTATGACATACGCGAT GCATACTTATCAAAAGGTCATTTTAATATTTTC…
>Unigene15861_Z
CAAAATTATACAAATTTATTTGAAATGTACGAAACATATAAATTTTTAAATATAATATTT CGTGCTTCAGTCATTCCGGGAGCATTCATATTAATTTGGCTGACTGGGATAATATCACTT GCCGTCGTGCAATTATGTTTACTTGTATTTCTAATAATATTTGTGATATTTCCAATAGTA TTTCGATATTCTTTAACGCTGCAGAGAGGCATACTTTTTCTCACATTTATAACATATCCT AAAGATCTCGATTTATCAAAACCGGAAAGTGTCGGACTCTTTGGCACAAGAAGTTTACAT CTAAGTGTACTTGATCCGGACACGGAAAATGATGGCGTTCAAATTGGTATTTGGCACGTG TTACCCTTACATTTAACAAAACGCTTTGCCAAG…
>Unigene16727_Z
TCATTTTTGCCATCAAAATTCGCTGGACTTTTCTTGGGCTATCCGTCTTTTTTAAGTTGG ATGTTAGCCGGTATGGAATTGCTACCAATTACTAGTGTACAAAAGCTATTATGTGAATAT GTTTGCTCGGTGGAGTCTATCTTTCGATTCCTATGCTCCGGAATATTGGATTTAATCGGA GGATGGGGTACTCGGCATTTGAATCATACACTGTTGCCGCATGTGTGCGAAACCCACCCA GCTGGTGCATCTACAACGCAGCTAATCCATTACATACAATTATACCAATCAGGAGACTTT CGGCAATACGATCACGGTATTAAGTTGAATAAAAAATATTATCAACAGGAAACACCACCT CCATATAATGTTCATCAAATCACCAGTTGTGTA…
>Unigene18285_Z
AAGATATATGTACAAAACTGTGGTATCTGTTATGGGGCGCTGATTCACCTTATCTAAAT AAGACGACCTTCCCCGATACTTTATCTGTATTTCCCTCCGGGTCTGCATTCAACCAATAT CAACACTACATACAACTGTTCTACTCTGGGAAGTTTCGTCAGTACGATTATGGTCAACAA CGAAATTTGAAAATCTATGGTAGCATCGACCCGCCCGATTATAATCTTAAAAATATTAAT ATTCCAACGTATCTCTACTACAGTGACAATGATTATATAGTAATGATGAAAGATTTAAAT CGTTTGATCGTTGCTCTGGAACAAACAAAAACCTTAAAACGC
>Unigene18939_Z
TGTTATTTGATTGAAAGAGTTATGAAGGCAGTAATTATTTTATTGTTAGCAGTTGCTGCA GCTGTGGCCATACCACTTGAACAACAACAACACCAGCAATCCGGTGATGATGGTTGGTAC GTGCCACAAACGGATGGCTCTTTGGAATGGGTAACTTTTGCCGAAGCCAAAAAAATGGAA CAACAAGTAATAAAAGGTCGTGCTGGCACTATGGTCTTCTTCTATTTATACACTAAAAAA AATCCTACAGAACCGGATAACGTTATTAGTGGAAATGTTAAATCTTTAGCAAAATCACAT TTCAATAATAATAATCCAACTAGATTTATAATTCATGGTTGGCTAGTGAATGGTTCATCC AAAATGAATTATGATATACGTGATGCATATTTA…
>Unigene20914_Z
CGAAGAACAAAAACCAAACACAACAAGTGCATAATGTCGTCATTAATCAATTTACTACAA CGTTTGCTTGATAAACACAACAGTAGGAGCAGCAACAACACACAAAATGTGACTTGGTTG ACATTTCTCACGATGATATTGATGCTCTTCGATATGCATTTCCAGCGAGCGGAAGCGCTT AAAGTAACGGCCAAAATGATTTCCAATCACAATTATCCAGTTGAAGAGCACACAGTGCAC ACACCAGACGATTACATCCTTACAGTTTATCGAATACCGGATTCGCCGAAATTGGGTGGC TCTGCGAATTCTACAGCCATTGCACGCACATCCAAGCCAGTCGTCTTCCTGCAGCATGGT ATTCTTTGTGCTTCCGATGATTGGATACTCAAT…
