# Supplementary material for: De novo transcriptome analysis and identification of genes associated with immunity, detoxification and energy metabolism from the fat body of the tephritid gall fly, Procecidochares utilis
Source: PLoS One. 2019 Dec 17;14(12):e0226039. doi: 10.1371/journal.pone.0226039 (PMC6917277; doi:10.1371/journal.pone.0226039)
Supplement: S11 Table — (XLSX) [file pone.0226039.s011.xlsx]

## Sheet: Sheet1
S11 Table. Unigene sequeces for fatty acid synthase identified in Procecidochares utilis transcriptome
>Unigene12877_Z
ACTAATGATATTTTTCGTGAGCTAAATGATGAAGATATTAATAATGCTTACACAAGTTTG GTGGAAAATGGATATTTAGTTCTGAGAACAAAAATCTCGCTAACACGAGACAGCCTCAAA CCTTTCGAAAATTTCAAATTAATCACATGTATGCAATTAGGAGAAGATGAACAATTGATT TTATTACAAAAAGAAGTGGATAAACTGAAATCTACGCCAACAATTGTACAAGTTTCTGAA AATGATACTGAGTTTAGGTGGATTGCTGAAGTCCAAGCATGCCTTCCCAACAAAAATCCA ATAGTTCTATATTCTTTTAATGAAAGTAGGAACGGTCTGATTGGGCTGATGAACTGTTTG CGAAAGGAGCCAGATGGAAATCTTATATCCTGT…
>Unigene12878_Z
GGTCATTCTGTGGGGGAACTAGGATGCGGTTATGCCGATGGATGCTTTAGTGCAGAACAG ATGATTCTTGCTGCGTACTATCGCGGAAAAGTAAGCTTGGAAACTAAGAAGATAAAAGGC TCTATGGCAGCGATAGGAATGGGATATAAACAAATTGTTAATATACTACCTGATACAATT GAAGTAGCTTGTCGTAATAGTGCCGACTCTTGCACAATATCTGGCCCAGCTGAAGATATT TTAAAATTCATCACAGGCTTAAAATCAAAGGGAATTTTTGCGAAAGAAGTTCCATGTTCA AATATACCATATCATTCCCGCTATATTACTCATCTCGGTCCCGACTTTTTAAAATATTTG CAGAATCTTATACCTAACCCGGCGTTCAGAACT…
>Unigene17317_Z
ATGCCAGCCCGTTTCGCTGAGGACGTTATAACTGATAATAGCCGTAGTGTTCCATTGAAT TTAGGTGGACACTATAATCATCATTCAACATTCAGTGACGACATTGTAATAACTGGCTTC TCTGGTAGATTACCAGAAAGTTCCAGCATTGAGGAATTTAAACGCAACTTGTATAATGGC GTGGATTTAGTGAATGATGATCCAAGAAGATGGGATCGAGGTCTCTACGGTTTACCTGAA AGATTGGGAAAAATCAAAGCAGATGACTTGGAAGTATTTGATCAACAGTTTTTTAGCGTT TCAGCAAAACAGGCTGAATGCATGGATCCTCAAATGCGTATGCTCCTGGAATCTACATAC GAAGCCATTATAGACGCCGGTATAAATCCTTCA…
>Unigene17318_Z
GATGGACGTATCTTGTTCCCTGCTACTGGTTATATGACTCTAGCATGGATGACATTCGCA AAAATGCGCGGCGTAGAGTTTAATAAAGTCGGTGTTGTTATGGAGGATTTAGTATTCCAT CGCGCAACTATTTTAAACAAAGAAAATGTTGTGAAATTTGGCATCAACTTTTTTGATGGC ACTGGTGCATTTGAAATATGCGAAGGGGGAAGCCTAGCTATGTCAGGTAAAATCAAAATC GTTGATTATATCACCCAGGAGGAATTGCCGTTAGAACCACAGCTACCTGAATCAGGTGAA CGAGAACTAGTTTCAAATGATGTTTATAAGGAGCTGCGCCTTCGTGGGTACGATTATGGA GGAATTTTTCGTGGAATTGTTAAATCAGATATA…
>Unigene20112_Z
ACACTGCAGCAACGAATATCATCATGTATTTTTGAATTGGATAAGTTACTTTCTTCTACA GATCCTATCGTTTCAAGCATGGTTGTCGCTGAGAAAAATATAAGCTCCTTGGGAAATAAA AGTATTATTGAAACTGTTATGAACATCATGAGCATTAGAGACTTAAAATCAATTTCCTTG GGTTCCACCCTATCAGAAATGGGCATGGACTCCCTTATGGCGGTAGAAATAAAGCAGACC CTAGAAAGAGATTTTGATCTTGTCTTAGCACCACAAGATTTACGTGCACTTACATTCCAA AAGCTGCAAGAATATGCAGACTCCCGCGGGAAGGAGAGTGCGGATGTTGCCAAAATTATA TTTGTATCTAACAAGAATCTGGTAGGAATGGAG…
