# Supplementary material for: De novo transcriptome analysis and identification of genes associated with immunity, detoxification and energy metabolism from the fat body of the tephritid gall fly, Procecidochares utilis
Source: PLoS One. 2019 Dec 17;14(12):e0226039. doi: 10.1371/journal.pone.0226039 (PMC6917277; doi:10.1371/journal.pone.0226039)
Supplement: S12 Table — (XLSX) [file pone.0226039.s012.xlsx]

## Sheet: Sheet1
S12 Table. Unigene sequeces for elongases of very long chain fatty acid identified in Procecidochares utilis transcriptome
>Unigene10414_Z
ATGTTTTTTACTCCTCCACAACTTCAGAAGCTTGAGCAGGACTGGAATGGGCTCGCAGTGCGTGATTGGATGATTGCCAATGTGGATGTTGTGTTGTACATCTCTTTCCTCTACCTTGGATTCGTATTTATTGGCCCAAAATTGTTCGCTAAGCTTGTTGGCACAAACCCGGCCGCTGCTGCTGCTGCTGGAGCCCGAAGCGCTGACGGCACCGGCTCTCCAATCGTTCGCCGGTCGATGGTTGTGTGGAATTTGGCGCTTTCAATTTTCTCCATCTTCGGCACAAGCACTGTGACGCCTGTACTTCTGCGTAACCTTGCCAATAAGGGGTTCTACGGTGCCACCTGTGACTTCAAGGAAACGGAATTTTACACAACAAATGTTGGATTCTGGATGGGT…
>Unigene10602_Z
GTTGGTGTGTTTGCGTTGTCAAAAATACCGGAATTGTTTGACACGGTTCTTCTTGTTTTGCAGGGGAAACAACCTCCGTTCCTTCATTGGTATCACCACACCACCGTGTTAATCTTCTCTTGGCAAAGCTACTGCGAGGGAAGTAGTACCATATTTGTCTTTGTTGCCATGAACCTGACGGTACATGCCGTCATGTACTTTTACTTCGCCATGTGTGCCAGTGGATTCAAGGCGATTATGCGAACCATTGCTCCGGTTATTACAATTATGCAAATTTTGCAGATGATAGTTGGCAGCGCTGTAACAATGTACTCCGCGTATGTACTTTACAATCCTCAACCTGATGGGCCACAGACTTGCAATGTGACAAAAGCAAGCGCTCGGATGGGAGTGGTGATG…
>Unigene25046_Z
ATGTTGATGAACTTCGGGGGCTCCTACGATGCCTACATAAATAACTTCCAAGGTACCTTTCTTGCGGAGTGGATGTTGGATCATCCATCGGTTCCTTACATCGCAGGCGTCATGTATCTTATTCTTGTACTCTACGTACCGAAAAGCATTATGGCGAGTCAACCGCCCCTCAATCTTAGGGCCGCCAACATCGTGTGGAATCTGTTTCTGACATTATTTTCAATGTGCGGCGCGTATTACACCGTTCCGTACCTCGTGAAAGCGTTCATGAATCCTGAAATTGTCATGGCAGCCTCGGGGATAAAATTAGACGCAAACACCTCACCAATAATCACACATAGTGGTTTCTATACCACCACGTGCGCTTTGGCTGATAGCTTTTACTTCAACGGTGATGTG…
>Unigene3318_Z
TGGTGGAAAAAGTATCTTACCACTTTTCAAATGGTGCAATTTGTTGCCATTTTTACCCATCAATTTCAATTGCTCTTTAGAGAGTGCGATTACCCTAAAGGATTCATGGTTTGGATCGGCCTTCATGGCGTTATGTTCCTGTTTCTTTTCTCTGACTTTTATAAAGCCAAGTATACAAATGCACGCTCTCGTAATGATGTGGCGAAAGCAACGAAAAATGGTTATACCAAAATTCCCGCGACGAATGGCAAATGTACGCCAACAAGTAATGGCGATTTGTCCAATCATCTGATAGCATCCAATAACAACAAGGGTGCTTGTATGCCTGTCCTTGACGATGAAACCGATTATATCAAATCAAATCATCATCTAACCAACGGTTATAAAAATGGTTACGCT…
>Unigene15322_Z
CCATATCTTAATCCTTTGGTTTCATGGCACGCGTTAGTATTGGGACATTTACTTTATTTGTTTGTCGTGTTTGTCATGAGAAGTATTATGCGGGGCAGGCGCGCCTTAAACATGAGTAGGGTGTTGGTCGTTTACAACGTGCTCCAGATATGCCTATCGGCCGCAATGGCGATTAACCTGTCACCGCCTTTGAAAAATGGCGTCTTTAACCTGAGTGGTAAATTTTGCCCGGATATAGAGTTTTGGATGTTCGTTCACTACTGCAGCAAGTACATTGATATGCTGGATACCGTTTTCATACTTTGCAAGAAAAAAGAGGATCAACTGTCGTTCTTGCACGTATATCATCACTGTACGATTGGTCTTATTTGGGGAATTTTGTTGAGAAACGGGCTTGCA…
>Unigene19540_Z
AGTCTATCTCCAGAAGGTTACAATTATTTACCTTATCATGGTGCACTTTTACCAATGATCCTTGTCAATGGTTCCTTTGTTCTGTTTATATTTCGGATTGGACCATGGTTTATGCGGAACCGAGAGCCATACAATCTAAAGCGAGCTATTATAGTGTACAATGCTATTCAAATTATTTTCAATCTCATAATGTTCGTTTTGAGTTGCCGTTTATTTGTGATTTTTTTACATACACCACGGGGTCTTCTATGCCTTGAACAATTACCATATGAACATCCACACAAATATTATGAAGTGTTCTGTAGTCTTTTATATTTAGCCAACAAATTTTCGGACTATACAGAAACAATATTCTTCGTATTAAGGAAAAGTTTCAAACAAGTGTCATTTTTACATGTT…
