# Supplementary material for: De novo transcriptome analysis and identification of genes associated with immunity, detoxification and energy metabolism from the fat body of the tephritid gall fly, Procecidochares utilis
Source: PLoS One. 2019 Dec 17;14(12):e0226039. doi: 10.1371/journal.pone.0226039 (PMC6917277; doi:10.1371/journal.pone.0226039)
Supplement: S1 Text — (TXT) [file pone.0226039.s013.txt]

The genomic DNA from the fat bodies (about 100) of Procecidochares utilis 
was extracted randomly according to the instructions of DNA extraction kit. 
The extracted DNA was used as template for PCR amplification with 
trypanose-specific primer (60S ribosomal protein L44, 5¡ä-CCTGATGAAAGGTGCAATG-3¡ä / 5¡ä-CGTTTTCGCCTTCTTGTGGA-3¡ä)
 to test the fat bodies of gall fly. PCR condition£º94 ¡æ 5 min; 94 ¡æ 30 s, 56 ¡æ 30 s, 72 ¡æ 20 S,  35 cycles; 72 ¡æ 10 min. 
PCR analysis confirmed the lack of contamination in your fat bodies and thus, 
the transcripts are likely not contaminants and are likely truly derived from the fat body.
